# Supplementary material for: Ecological and evolutionary trends of body size in Pristimantis frogs, the world's most diverse vertebrate genus
Source: Sci Rep. 2022 Oct 27;12:18106. doi: 10.1038/s41598-022-22181-5 (PMC9613995; doi:10.1038/s41598-022-22181-5)
Supplement: Supplementary file 2 — Supplementary Table S1. [file 41598_2022_22181_MOESM2_ESM.xlsx]

## Sheet: Table S1
Table S1. Body size database for 495 species of Pristimantis. Body size of males and females (mm), SSD and climatic variables scaled.
Species	SVL_Max_Males	SVL_Max_Female	SSD	LOG_Moisture_Scale	LOG_DEM_Scale	LOG_BIO1_Scale	LOG_BIO2_Scale	LOG_BIO3_Scale	LOG_BIO4_Scale	LOG_BIO12_Scale	LOG_BIO15_Scale	Moisture	DEM	BIO1	BIO2	BIO3	BIO4	BIO12	BIO15
P. aaptus	29.9	34.8	0.16388	0.558568	-2.99885	1.4598	-1.29567	-1.19135	0.000667869	1.25751	-1.37716	0.425	109.25	26.6073	7.77292	80.7582	39.3292	2951	22.0821
P. abakapa	21.1	25.8	0.222749	0.725409	0.479681	0.453616	0.535683	-0.522077	0.77758	0.634983	1.06985	0.48	2251	18.9833	10.3833	83.7366	54.3278	2266	61.7051
P. academicus	14.9	22	0.47651	0.440744	-2.80335	1.40564	0.174041	-0.544249	0.195514	1.00794	-1.47746	0.39	129.5	26.1281	9.80625	83.6362	42.6485	2654.5	21.1714
P. acatallelus	27.2	31.7	0.165441	0.776797	0.421585	-0.0733574	-0.828881	0.97719	-1.14209	0.575826	-0.461397	0.498333	2140.08	15.9066	8.36829	90.8134	24.4534	2209.83	32.4381
P. acerus	34	45.1	0.326471	-1.13019	0.758677	-1.09017	1.42804	0.527336	0.0653463	-0.672476	-2.02576	0.124	2869.2	11.3083	11.9567	88.6294	40.4013	1301.2	16.8171
P. achatinus	35.1	46.1	0.31339	0.335418	-0.279712	0.724101	-0.607263	0.363418	0.0216444	0.666678	0.648658	0.361159	1162.86	20.7869	8.66671	87.8467	39.6738	2296.68	51.7017
P. achuar	16.6	23.5	0.415663	0.629292	-2.03336	1.30093	-0.367129	-1.04175	0.58947	1.49854	-1.92321	0.4475	253	25.226	9.00208	81.4146	50.2401	3268.75	17.5571
P. actinolaimus	27.5	36.2	0.316364	0.818567	0.633595	-0.61437	-0.99969	0.818166	-1.18392	0.487096	0.185544	0.51375	2573.44	13.2659	8.14531	90.0353	24.0316	2128.19	42.5641
P. actites	40	64.2	0.605	0.383314	0.519834	-0.336626	-0.100288	0.525788	-0.584007	-0.750931	1.27634	0.374	2331	14.5617	9.39001	88.622	30.8408	1258.6	67.2944
P. acuminatus	24.01	33.45	0.39317	0.772204	-1.91986	1.26698	-0.657154	-1.17028	0.497608	1.63744	-1.86566	0.496667	279.25	24.9403	8.59861	80.8503	48.3571	3467.17	17.9866
P. acutirostris	19.9	27.1	0.361809	0.145523	0.430045	-0.100476	-0.0829847	1.01184	-0.697852	-0.0808878	0.34756	0.314444	2155.89	15.7625	9.41573	90.9839	29.4148	1672.44	45.5608
P. aemulatus	14.2	21.9	0.542254	0.696546	-0.268753	0.836732	-0.229583	0.941906	-0.582185	1.50376	0.356948	0.47	1174	21.5875	9.2	90.6402	30.8642	3276	45.7407
P. affinis	27	47.7	0.766667	0.282041	0.852695	-0.0005482	-1.38417	-0.569635	-0.209604	-0.0632597	0.513528	0.347368	3113.68	16.3	7.66491	83.5214	36.0364	1685	48.8495
P. afrox	33.3	45.8	0.375375	1.09095	-2.22316	1.27833	-0.952014	0.775182	-0.784465	2.0602	-0.921351	0.626667	214.5	25.0354	8.20695	89.8261	28.3742	4148.33	26.7405
P. alalocophus	23.8	32.1	0.348739	0.497093	0.738938	-1.051	-1.0403	1.07027	-1.61823	-0.0419929	0.118768	0.406364	2820.36	11.458	8.09318	91.272	20.0608	1700.27	41.3871
P. albericoi	20.7	29.3	0.415459	-0.869222	-0.573051	1.10605	0.0669907	0.661391	-0.117431	-0.00659664	0.273941	0.15	901	23.6292	9.64167	89.2747	37.4444	1726	44.1738
P. albertus	19.5	24.2	0.241026	-1.4251	0.297714	0.288891	1.87146	-0.260449	1.43421	-0.284545	0.472296	0.1	1921.5	17.9625	12.825	84.9305	71.3851	1534	48.011
P. alius	19.2	24	0.25	1.05399	0.479681	-0.197362	-1.27367	0.953625	-1.17657	0.391965	-0.975195	0.61	2251	15.2583	7.8	90.6977	24.1052	2044	26.1427
P. almendariz	26.4	38.7	0.465909	0.861259	0.0293527	0.447731	0.218228	-0.138904	-0.233001	0.543249	-0.544432	0.53	1521.5	18.9458	9.875	85.491	35.6875	2179.5	31.3265
P. altae	21	27	0.285714	0.931839	-0.529971	0.849876	-0.667788	-1.51058	1.45256	1.63957	0.0287416	0.558	935.4	21.6829	8.58417	79.3751	71.9317	3470.3	39.8516
P. altamazonicus	19.8	30.1	0.520202	0.506828	-2.00132	1.304	-0.265331	-0.953981	0.785521	1.39296	-1.04815	0.409259	260.148	25.252	9.14815	81.8022	54.5075	3125.56	25.354
P. altamnis	22.3	28.3	0.269058	0.848264	-1.2679	1.13862	-0.853246	-0.375054	-0.014379	1.56729	-1.67786	0.525	492.333	23.8889	8.33611	84.4055	39.0839	3365.5	19.4626
P. amaguanae	16.3	20.4	0.251534	0.961009	-1.3867	1.13168	-0.656133	-0.93082	0.46175	2.10615	-1.86676	0.57	444	23.8333	8.6	81.9048	47.6414	4230	17.9783
P. ameliae	23.4	26.3	0.123932	-0.869222	-0.0729228	0.533648	-1.57821	-0.776285	-0.158909	-0.290698	0.28857	0.15	1392	19.5	7.43333	82.5926	36.8041	1530	44.446
P. andinogigas	42.5	50.5	0.188235	-1.06541	0.940914	-1.13332	0.591295	0.0929128	-0.236146	-1.0577	-0.218832	0.13	3362	11.1458	10.475	86.5702	35.6408	1105	35.9165
P. andinognomus	14.5	17.9	0.234483	-1.6479	0.612886	-0.177884	0.407503	-0.364245	-0.571876	-0.624425	-0.0779253	0.085	2527.5	15.3584	10.175	84.4548	30.9967	1328	38.1059
P. angustilineatus	20.4	24.8	0.215686	0.901806	0.352964	0.0214977	-1.09411	0.973704	-1.06977	0.659393	-0.627561	0.545909	2016.09	16.421	8.02462	90.7963	25.1999	2289.59	30.2518
P. aniptopalmatus	16.5	22	0.333333	-0.0135323	0.626228	-0.125786	2.04175	0.115824	1.12859	-1.12916	0.652566	0.28	2557	15.6292	13.175	86.6776	62.8656	1072	51.7866
P. anolirex	31.8	40	0.257862	-0.765094	0.853828	-1.41428	-1.58342	0.638529	-0.777674	-0.813334	0.946223	0.161837	3116.76	10.143	7.42721	89.1643	28.4544	1225.71	58.5833
P. antisuyu	15	23.6	0.573333	-0.687585	0.147814	0.455746	1.55224	-1.22341	1.65978	0.0727892	0.402522	0.17125	1686.62	18.9969	12.1938	80.6182	78.4049	1785.12	46.6246
P. apiculatus	21.8	26.3	0.206422	0.126008	0.374382	-0.0894739	-0.564865	1.38088	-1.36316	0.0673366	0.874671	0.31	2054	15.8208	8.725	92.8191	22.3056	1781	56.8492
P. appendiculatus	21	35	0.666667	0.165633	0.262446	0.0769739	-0.68797	1.0737	-1.22829	0.326437	0.914928	0.319091	1863.45	16.7296	8.55682	91.2889	23.5923	1987.95	57.8184
P. aquilonaris	17.6	23	0.306818	-0.224866	0.462183	-0.18518	1.15877	1.29843	-1.08929	-0.610269	0.302651	0.24	2217	15.3208	11.4583	92.4059	24.9962	1336	44.7096
P. ardalonychus	21.9	27.4	0.251142	-1.03929	-0.710467	1.1292	1.17143	0.462163	-0.0333947	-0.405116	-1.26701	0.1325	799.5	23.8135	11.4813	88.3174	38.776	1457.5	23.1276
P. ardilae	29.1	39.7	0.364261	0.987476	-0.772764	0.929108	-0.228946	0.169877	-0.564682	0.487626	0.541109	0.581111	757.333	22.2671	9.20093	86.9315	31.0896	2128.67	49.4186
P. astralos	27.2	32.8	0.205882	-1.56954	1.05787	-1.71998	2.34633	1.12774	0.137973	-1.10727	0.67082	0.09	3722	9.15417	13.825	91.5563	41.6401	1082	52.1851
P. atillo	28.1	35.3	0.256228	-3.63157	0.978592	-2.12161	0.350253	0.168559	0.290362	-0.592693	-0.950745	0.02	3474	8	10.0833	86.9253	44.3642	1346	26.4125
P. atrabracus	18.9	22.7	0.201058	-0.407932	0.205236	0.269467	0.631441	-0.972946	0.202413	-0.879071	-1.99909	0.21	1773	17.8458	10.5417	81.7183	42.771	1192	17.0065
P. atratus	24	29.2	0.216667	-0.608429	0.746954	-0.611123	0.674133	0.260468	-0.85125	-0.99288	0.439669	0.181429	2840.1	13.2804	10.6131	87.3587	27.597	1135.81	47.3576
P. attenboroughi	19.2	23	0.197917	-0.497864	1.08454	-1.35008	2.90893	0.543802	0.831509	-1.14386	0.854234	0.196667	3809.33	10.3639	15.1111	88.7084	55.5599	1065.33	56.3634
P. aurantiguttatus	20.3	30.4	0.497537	0.667062	-0.0113682	0.662565	-0.327086	0.829278	-0.494376	1.27652	0.0617831	0.46	1468.56	20.362	9.05926	90.0895	32.012	2974.89	40.4084
P. aureolineatus	28.8	30.5	0.0590278	0.803136	-1.91186	0.262227	-0.786162	-1.29788	0.554657	1.66167	-1.76401	0.508	281.2	17.8025	8.425	80.294	49.518	3503	18.771
P. aureoventris	22.7	29	0.277533	0.368572	0.262783	0.404148	-0.201001	-0.460697	0.422898	0.100191	0.792228	0.37	1864	18.6708	9.24167	84.0152	46.8779	1806	54.9147
P. auricarens	18	25	0.388889	0.331009	0.0778129	0.970031	0.318813	-1.15573	1.33757	0.572802	0.634328	0.36	1587	22.575	10.0333	80.914	68.5731	2207	51.3915
P. avicuporum	25.2	34.3	0.361111	-1.17514	0.728963	-0.632033	0.438516	0.267765	0.0886469	-0.644029	-1.75298	0.12	2796	13.1875	10.225	87.3932	40.7947	1317	18.8582
P. avius	24	33	0.375	0.081054	-2.37477	1.43931	0.0724523	-0.643168	-0.00923969	0.947235	-0.4127	0.3	188	26.425	9.65	83.1897	39.1675	2587	33.1083
P. bacchus	29.4	34.9	0.187075	0.219119	0.173418	0.413451	-0.416462	0.462799	-0.209458	0.128038	0.371773	0.331786	1724.61	18.7292	8.93214	88.3204	36.0386	1827.46	46.0264
P. baiotis	18.5	21.5	0.162162	0.767596	0.254425	0.197284	-0.877527	0.876396	-0.899935	0.692014	-0.0696314	0.495	1850.5	17.4187	8.30417	90.3195	27.044	2321.5	38.2389
P. balionotus	22.2	29.1	0.310811	-1.29443	0.405309	-0.162565	0.828316	-1.50953	0.506165	-1.18477	-1.74457	0.11	2110	15.4375	10.875	79.3796	48.5295	1047	18.9249
P. bambu	20.1	26.4	0.313433	-0.0633908	0.796826	-0.862965	0.671274	-0.712627	-0.0345951	-1.40896	-1.63793	0.27	2966	12.2042	10.6083	82.8776	38.7567	952	19.7917
P. barrigai	26.9	31.5	0.171004	0.405133	0.392707	-0.0273237	0.365915	-1.6048	0.324469	-0.644029	-1.17291	0.38	2087	16.1542	10.1083	78.9714	44.9979	1317	24.0598
P. baryecuus	30.4	43.5	0.430921	0.0418302	0.272657	0.270168	0.92194	0.0823847	-0.03773	-0.509456	-0.874148	0.291538	1880.08	17.85	11.0372	86.5209	38.7062	1394.38	27.2759
P. batrachites	17	21.7	0.276471	-1.17514	0.540796	-0.450703	-1.42103	-0.262905	0.11615	-0.497927	0.843594	0.12	2373.89	14.0148	7.62037	84.9193	41.2639	1401.22	56.1121
P. bearsei	25.5	38.8	0.521569	-0.738556	-0.896603	1.24515	1.11958	0.312517	0.128787	-0.27879	-1.23398	0.165	680	24.7583	11.3875	87.6051	41.4814	1537.75	23.4505
P. bellae	23.9	25.8	0.0794979	-0.474822	0.644074	-0.725761	0.691155	-1.2233	0.844433	-1.18252	-0.0314998	0.2	2597	12.7792	10.6417	80.6187	55.8593	1048	38.8561
P. bellator	21.2	24.3	0.146226	0.126008	0.874392	-0.874194	0.646422	1.19379	-1.38114	-1.1446	0.805525	0.31	3173	12.1583	10.5667	91.8841	22.1394	1065	55.2222
P. bellona	32.9	45.8	0.392097	0.542343	0.0476128	0.552331	-0.3103	0.771522	-0.439442	1.00204	0.298291	0.42	1545.86	19.6226	9.08333	89.8083	32.7516	2647.86	44.6278
P. bicantus	15.8	21.7	0.373418	0.509307	0.385523	-0.00512107	0.545847	0.899981	-0.441928	0.652599	-0.813321	0.41	2074	16.275	10.4	90.4348	32.7178	2283	27.9816
P. bicolor	29.1	39.2	0.347079	-0.00876377	-0.0106767	0.639039	-0.505036	0.705503	-0.465212	0.302338	0.184913	0.280976	1469.44	20.2019	8.80793	89.4881	32.4025	1967.73	42.5528
P. bicumulus	23	37	0.608696	-0.474822	0.0996998	0.201558	0.703501	-0.812079	1.80261	-1.29774	0.666371	0.2	1617.5	17.4438	10.6625	82.4328	83.2028	998	52.0877
P. boconoensis	23.9	27.8	0.16318	0.0345764	-1.30187	1.31211	0.196845	1.2127	0.0831583	0.75858	-0.504077	0.29	478	25.3208	9.84167	91.9782	40.7017	2388	31.8619
P. bogotensis	26	35	0.346154	-0.0440358	0.844766	-1.3008	-1.09309	-0.503171	-0.198234	-0.439489	0.418324	0.273839	3092.28	10.5367	8.02591	83.8223	36.2072	1436.4	46.935
P. boulengeri	25.6	33.8	0.320312	0.16484	0.721434	-0.932604	-0.94583	1.43681	-1.90165	-0.159483	0.00244713	0.318906	2777.75	11.9223	8.21497	93.1004	17.8306	1617.59	39.414
P. bounides	21	24.4	0.161905	-0.328664	1.01612	-1.24918	2.65873	0.186706	0.898459	-1.19606	0.888864	0.2225	3589.25	10.7208	14.525	87.0107	57.1284	1042	57.1891
P. bowara	28.4	39.7	0.397887	0.984852	-0.729211	0.901435	-0.26652	0.18114	-0.535567	0.605678	0.516447	0.58	786.571	22.0613	9.14643	86.9845	31.4683	2238	48.9094
P. brevicrus	24.4	35	0.434426	0.869854	-1.45929	1.1835	-0.725975	-1.29957	0.549507	1.74474	-1.64548	0.533333	416.833	24.2514	8.50556	80.2866	49.4121	3628.67	19.729
P. brevifrons	19.7	25	0.269036	0.295881	0.382926	0.0200587	-0.635156	1.1465	-1.30445	0.250874	-0.325865	0.350893	2069.32	16.4131	8.62857	91.6493	22.8568	1925.23	34.3379
P. briceni	36.2	45	0.243094	-0.224866	0.937146	-1.38301	1.21832	0.316987	0.637655	-1.30958	0.73603	0.24	3351	10.25	11.5667	87.6263	51.2569	993	53.6339
P. bromeliaceus	22.8	28.5	0.25	-0.344155	0.399064	0.0210303	0.843536	-0.207058	0.213887	-0.734456	-0.875031	0.22	2098.57	16.4184	10.9012	85.1763	42.9756	1267.43	27.2658
P. buckleyi	38.7	48.8	0.260982	0.346158	0.889455	-1.56466	-0.124168	0.426569	-0.128349	-0.258209	-1.02242	0.364	3214.85	9.6439	9.35462	88.1475	37.2748	1551.24	25.6294
P. buenaventura	21.9	29.9	0.365297	-0.053273	-1.09948	1.12208	0.995707	0.342307	0.764364	-1.59432	2.13131	0.272	570	23.7567	11.1667	87.7464	54.0301	880	96.3624
P. bustamante	15.7	21.2	0.350318	-0.697628	0.697279	-0.477899	0.397123	1.45571	-1.29207	-0.633316	-0.0482093	0.17	2720	13.8875	10.1583	93.1957	22.9748	1323	38.5844
P. cacao	43	52.3	0.216279	0.252647	0.775701	-0.962278	-0.823809	0.821963	-1.23808	0.0897272	-1.23803	0.34	2912	11.8042	8.375	90.0538	23.4965	1798	23.4107
P. caeruleonotus	14.6	22.6	0.547945	-0.224866	0.543752	0.0998196	0.318813	-0.395157	-1.13953	-0.592693	0.39612	0.24	2380	16.8583	10.0333	84.3137	24.4794	1346	46.4994
P. cajamarcensis	24.1	33.8	0.40249	0.126008	0.538075	-0.130786	1.25592	0.332578	-0.347092	-1.39006	0.8349	0.31	2368.28	15.603	11.6357	87.7003	34.0339	959.667	55.9076
P. cajanuma	16.4	22.1	0.347561	-0.963808	0.830066	-1.13332	0.591295	0.0929128	-0.236146	-1.0577	-0.218832	0.14	3053	11.1458	10.475	86.5702	35.6408	1105	35.9165
P. calcaratus	17	24	0.411765	-0.00565776	0.394021	0.00625255	-0.597491	1.19715	-1.34903	0.188968	-0.211017	0.281613	2089.39	16.3372	8.68011	91.9008	22.437	1875.32	36.0346
P. calcarulatus	23.8	31.2	0.310924	0.281464	0.244232	0.121924	-0.744592	1.06395	-1.1525	0.459284	0.983693	0.347222	1834.17	16.9838	8.48056	91.2408	24.3477	2103.22	59.5124
P. calima	24	40	0.666667	-0.474822	-0.154195	0.363311	-0.00448077	0.973175	-1.03896	-0.290698	-0.13098	0.2	1297	18.4167	9.53333	90.7937	25.5248	1530	37.2663
P. cantitans	35	45	0.285714	0.126008	-2.92993	1.56311	0.530626	-0.536913	0.995657	0.890061	1.4317	0.31	116	27.5458	10.375	83.6694	59.4848	2525	71.8313
P. capitonis	22.7	28.9	0.273128	0.405133	0.599848	-0.562237	-0.656133	1.31187	-1.48391	-0.052096	-0.209693	0.38	2499	13.5	8.6	92.4731	21.2132	1693	36.0546
P. caprifer	30.4	43.8	0.440789	0.558568	-1.20873	1.14053	-0.670448	0.736028	-0.758096	1.61203	-0.017202	0.425	518.333	23.9042	8.58056	89.636	28.687	3430	39.0901
P. carlossanchezi	24.3	29.5	0.213992	-2.07894	0.598372	-0.484444	-1.14383	0.9209	-0.723477	-0.899134	0.665372	0.062069	2495.79	13.857	7.96178	90.5372	29.103	1181.9	52.0658
P. carmelitae	39.2	48.8	0.244898	0.798889	0.369815	0.0585566	-0.0460822	-0.922002	1.3511	-0.131787	1.44688	0.506429	2045.86	16.6265	9.47083	81.9439	68.9601	1636.71	72.2906
P. carranguerorum	32.7	50.7	0.550459	1.00363	-0.0874409	0.716217	-0.432554	-0.627427	0.791211	0.9102	0.761358	0.588	1374.53	20.7319	8.90944	83.2606	54.6366	2546.67	54.2074
P. carvalhoi	14.8	24	0.621622	0.0262084	-1.74189	1.31807	0.145276	-0.876077	0.98618	0.95478	-0.247373	0.288235	326	25.3716	9.76175	82.1478	59.2508	2595.29	35.4886
P. caryophyllaceus	21.2	26.2	0.235849	0.875081	-0.46537	0.767984	-0.372716	-0.953141	1.18228	1.53376	0.137206	0.53537	989.463	21.0952	8.99414	81.8059	64.2848	3317.96	41.7088
P. cedros	23	28.6	0.243478	0.475454	0.190224	0.244311	-0.811233	0.465489	-0.647696	0.301461	0.929179	0.4	1750	17.6958	8.39167	88.3333	30.0347	1967	58.1655
P. celator	21.4	24.5	0.14486	-1.73102	0.626677	-0.608578	0.034093	1.01997	-0.864815	-0.750182	0.555	0.08	2558	13.2917	9.59165	91.0239	27.4418	1259	49.7077
P. cerasinus	25	35	0.4	0.731547	-1.61721	1.21135	-0.972319	-2.11347	1.72415	1.34018	0.304239	0.482154	363.338	24.479	8.18064	76.8273	80.5322	3056.34	44.7394
P. ceuthospilus	25.8	26.7	0.0348837	0.23914	0.716006	-0.524456	0.663001	0.660432	-1.74476	-1.43218	1.21117	0.336667	2764.67	13.6722	10.5944	89.2701	19.0326	942.667	65.4777
P. chalceus	26.9	31.2	0.159851	0.552722	-0.481447	0.815891	-0.799619	0.205177	0.0776823	1.03608	0.856308	0.423191	975.723	21.4371	8.40709	87.0977	40.6091	2686.38	56.4125
P. chamezensis	23.7	24.9	0.0506329	0.63693	0.411287	-0.248244	-0.368594	-0.611297	0.487161	1.01902	0.441825	0.45	2121	15	9	83.3333	48.1475	2667	47.4005
P. charlottevillensis	30.5	48.1	0.577049	0.335234	-2.11117	1.36372	-2.03639	-1.42533	1.16868	0.6215	0.112972	0.361111	236.444	25.7631	6.91389	79.7421	63.9224	2253.07	41.2865
P. chiastonotus	39.7	53.4	0.345088	0.587823	-2.50891	1.31969	-0.306226	-1.06642	0.603439	1.08423	0.50738	0.434167	167.298	25.3854	9.08919	81.306	50.5328	2741.82	48.7235
P. chimu	20.5	25.7	0.253659	0.0345764	0.743266	-0.593683	1.30877	0.303466	-0.119867	-1.597	0.819035	0.29	2831	13.3583	11.7333	87.5622	37.4065	879	55.5364
P. chloronotus	30.3	38.9	0.283828	0.27408	0.881984	-1.56386	0.30086	-0.0731199	0.426743	-0.182963	-1.25312	0.345357	3194.02	9.64648	10.0049	85.7959	46.9529	1601.56	23.2629
P. chocoensis	47.3	58	0.226216	0.616467	-2.0228	1.19509	-1.02414	0.235454	0.00493406	0.495364	0.457111	0.443333	255.333	24.3458	8.11389	87.2405	39.399	2135.67	47.7058
P. cisnerosi	29.8	49.1	0.647651	0.753678	-2.70349	1.3083	-1.00414	0.850618	-0.588385	1.39179	-0.633475	0.49	141.25	25.2885	8.13958	90.1936	30.7847	3124	30.1767
P. citriogaster	41.3	51	0.234867	-0.232026	-0.88923	1.16362	0.84224	0.410406	0.0600988	0.624428	-1.28246	0.23875	684.375	24.0901	10.899	88.0704	40.3133	2255.88	22.978
P. colodactylus	19.6	23.2	0.183673	-0.318433	0.55883	-0.263944	0.84486	-0.124615	-0.0349208	-0.898429	-0.357181	0.224167	2411.42	14.9212	10.9035	85.5571	38.7514	1182.25	33.8893
P. colonensis	19.5	30.1	0.54359	-0.83909	0.801726	-0.877939	-0.670451	-0.496489	0.761142	-0.320151	-1.27984	0.153333	2978.67	12.143	8.58055	83.8526	53.9577	1511	23.0033
P. condor	39.5	63.2	0.6	0.696546	0.133207	0.443573	0.725711	0.083476	-0.44542	-0.147267	-0.766045	0.47	1665.33	18.9194	10.7	86.526	32.6703	1626	28.5427
P. conservatio	21.7	33.8	0.557604	0.252647	-0.977135	1.19967	-0.287131	1.04894	-0.432605	-0.474865	0.784179	0.34	634	24.3833	9.11667	91.1667	32.8449	1415	54.7294
P. conspicillatus	30.1	48.8	0.621262	0.660366	-1.46647	1.18999	-0.282053	-0.717658	0.460304	1.60341	-1.31014	0.457759	414.241	24.3042	9.12399	82.855	47.6128	3417.47	22.7124
P. cordovae	23.2	27.1	0.168103	-2.12542	1.12826	-2.33221	2.65873	0.401991	0.997201	-1.18252	1.08335	0.06	3957	7.45417	14.525	88.0303	59.523	1048	62.0558
P. corniger	28.1	38.1	0.355872	0.912041	-2.14795	1.32434	-0.40383	-1.87477	1.22175	1.73845	-0.550826	0.55	229	25.425	8.95	77.8261	65.3487	3619	31.2425
P. corrugatus	19.8	26.2	0.323232	-3.63157	0.872578	-1.06611	2.03776	1.23206	0.0413382	-0.592693	0.13638	0.02	3168	11.4	13.1667	92.0746	40	1346	41.6943
P. cremnobates	32.5	51.7	0.590769	0.870925	-0.0771637	0.475779	-0.36274	0.896967	-1.21538	1.00217	-1.20761	0.53375	1386.88	19.125	9.00833	90.42	23.7193	2648	23.7117
P. crenunguis	49.2	64.5	0.310976	0.493613	0.137801	0.228839	-0.782826	1.00821	-1.09594	0.672474	1.04279	0.405333	1672	17.6042	8.42944	90.966	24.9272	2302.33	61.0079
P. cristinae	42.7	62.7	0.468384	0.815227	0.42172	-0.02842	-0.327247	-1.17584	1.40194	-0.12347	1.42432	0.5125	2140.33	16.1483	9.05903	80.826	70.4334	1642.5	71.6089
P. croceoinguinis	18.2	21.9	0.203297	0.725409	-1.75466	1.252	-0.514623	-0.766164	0.44583	1.51818	-1.67604	0.48	322.4	24.8152	8.79458	82.6378	47.3271	3296.1	19.4774
P. crucifer	20.6	34.5	0.674757	0.374734	0.218347	0.150344	-0.558826	1.0512	-1.13079	0.359748	0.999063	0.371667	1793.33	17.1465	8.73333	91.1779	24.5685	2016.25	59.8978
P. cruciocularis	15.4	21.8	0.415584	-1.29443	0.199711	0.335985	2.33616	-0.0289557	1.22872	-0.22812	0.40895	0.11	1764.5	18.2486	13.8028	86.0012	65.5386	1571.17	46.7506
P. cruentus	25	38	0.52	0.852242	-0.634602	0.888804	-0.449106	-1.04969	1.21048	1.37288	0.587321	0.526525	854.034	21.968	8.88616	81.3796	65.0431	3099.04	50.387
P. cryophilius	36.8	49.8	0.353261	-1.15623	1.06316	-2.48049	1.07933	-0.43763	0.986907	-0.942871	-1.28292	0.121667	3739.17	7.09236	11.3153	84.1201	59.2688	1160.17	22.9736
P. cryptomelas	30.3	38.6	0.273927	-0.436201	0.721242	-0.575538	0.882781	0.223809	-0.705128	-1.07528	0.433533	0.205714	2777.29	13.4399	10.9691	87.1856	29.3259	1096.79	47.2357
P. cuentasi	24.9	30.6	0.228916	0.680542	0.727542	-0.792956	-0.603422	-1.70005	1.55754	-0.638179	1.11109	0.464545	2792.55	12.4943	8.67197	78.5654	75.1414	1320.27	62.783
P. culatensis	20.9	42.8	1.04785	-0.474822	0.77016	0.543824	0.774759	0.47693	0.277334	-1.19154	0.861536	0.2	2898	19.5667	10.7833	88.388	44.1245	1044	56.5365
P. curtipes	32.5	42.9	0.32	-0.334141	0.981464	-1.904	0.914392	0.307892	0.0230212	-1.37264	-0.547915	0.221613	3482.69	8.606	11.024	87.5832	39.6965	966.785	31.2807
P. danae	33.8	45.8	0.35503	-0.121738	-0.309877	0.791305	1.18575	-1.59417	1.86944	0.560489	0.415252	0.25875	1132.75	21.2609	11.5073	79.0169	85.5476	2195.5	46.8745
P. degener	22.2	31.9	0.436937	0.21172	-1.71058	1.15279	-1.03931	0.401306	-0.176425	0.487626	0.413139	0.33	335	24.0028	8.09444	88.027	36.537	2128.67	46.8329
P. deinops	36.6	49.6	0.355191	0.393054	0.17268	0.375641	-0.587053	0.88421	-1.30737	0.53241	-0.313284	0.376667	1723.5	18.493	8.69445	90.3576	22.8291	2169.5	34.5198
P. delicatus	22	31.3	0.422727	0.896615	0.380266	0.0633402	-0.37761	-1.01719	1.25837	0.423508	1.21062	0.543846	2064.54	16.6532	8.98718	81.5229	66.3515	2071.54	65.4627
P. dendrobatoides	28	32	0.142857	0.483996	-0.0453791	0.641975	-0.228151	-0.58202	0.624683	0.0995383	1.36923	0.4025	1425.75	20.2218	9.20208	83.4654	50.9812	1805.5	69.9715
P. devillei	31.6	44.7	0.414557	-1.3381	0.755414	-1.0296	1.49951	0.70847	-0.13564	-0.586241	-2.25647	0.106552	2861.07	11.5405	12.0925	89.5024	37.1619	1349.69	15.2642
P. deyi	23.5	34.2	0.455319	-1.06541	1.15809	-2.12938	2.25417	0.494901	0.766653	-0.601465	0.858995	0.13	4061	7.97917	13.625	88.474	54.0815	1341	56.4762
P. diadematus	27.4	44.5	0.624088	0.654321	-1.38621	1.17321	-0.0344297	-0.454941	0.559042	1.62485	-1.09316	0.455745	444.191	24.1677	9.48829	84.0414	49.6084	3448.7	24.8792
P. diaphonus	31.5	41.5	0.31746	-1.17514	-0.0363425	0.3995	-0.00448077	1.15001	-0.953957	-0.142922	-0.877555	0.12	1437	18.6417	9.53333	91.6667	26.4432	1629	27.2369
P. diogenes	27.8	46.7	0.679856	1.05399	0.413994	0.345718	-1.2872	0.914096	-1.09477	0.429714	-0.862391	0.61	2126	18.3083	7.78333	90.5039	24.9393	2077	27.4109
P. dorado	17.9	25.6	0.430168	0.725409	0.706121	-0.708821	-1.2568	-1.22409	0.0644986	0.335956	0.54722	0.48	2741	12.852	7.82084	80.6152	40.3871	1996	49.5455
P. dorsopictus	22	31.6	0.436364	0.706235	0.717045	-0.809243	-0.8919	0.985077	-1.21164	0.437401	-0.120296	0.473333	2767.17	12.4262	8.28532	90.8522	23.7562	2083.79	37.4339
P. duellmani	36	45.8	0.272222	-0.344155	0.437281	-0.169139	-0.430391	1.25471	-1.40287	-0.116783	0.769157	0.22	2169.5	15.4035	8.91249	92.1875	21.9402	1647.17	54.3852
P. duende	20	29.7	0.485	0.835145	1.01379	-1.33972	-0.842717	1.37266	-1.72519	0.156925	-0.239896	0.52	3582	10.4	8.35	92.7778	19.1881	1850	35.6002
P. dundeei	27	36	0.333333	-1.29443	-1.17019	1.03865	2.2247	-3.3117	3.33185	-0.266789	1.37376	0.11	536	23.1009	13.5617	72.0038	157.149	1545.6	70.1046
P. ecuadorensis	25.4	40.2	0.582677	0.574603	0.0532832	0.358923	-0.801819	0.886204	-0.946511	0.778238	1.34381	0.43	1553.5	18.3896	8.40417	90.3674	26.5252	2408	69.2285
P. educatoris	20.4	37.7	0.848039	0.826328	-0.763189	1.05676	-1.096	-0.877935	0.721867	1.4386	0.60089	0.516667	763.667	23.2416	8.02222	82.1395	53.0836	3186.67	50.6749
P. elegans	37.5	40.2	0.072	0.0527785	0.949082	-1.86835	-1.58502	-1.08836	0.0182506	-0.221194	0.613274	0.293876	3385.97	8.70956	7.42532	81.2095	39.6178	1575.79	50.9391
P. enigmaticus	24.7	36.3	0.469636	0.808523	-1.849	1.24606	-0.603647	-1.49702	0.663395	1.74249	-1.7195	0.51	297	24.7658	8.67166	79.4333	51.8085	3625.2	19.1252
P. epacrus	27.3	44.7	0.637363	0.355032	-0.431961	0.916904	-0.68797	0.17941	-0.366352	0.919827	-0.724317	0.366364	1018.64	22.1761	8.55682	86.9764	33.7624	2557.09	29.0472
P. eremitus	21.8	27.6	0.266055	-0.283214	0.621723	-0.548471	0.0450822	1.47337	-1.49459	-0.855463	0.633485	0.23	2547	13.5625	9.60833	93.2848	21.1192	1204	51.3733
P. eriphus	25.2	29	0.150794	-0.0299512	0.450018	-0.256255	0.808881	0.991232	-0.38651	0.188981	-1.46617	0.276667	2193.67	14.9597	10.8416	90.8825	33.4805	1875.33	21.272
P. erythroinguinis	14.3	17.7	0.237762	0.423054	-0.28801	0.81276	0.945961	-1.86083	1.57614	0.898447	0.364065	0.385	1154.5	21.4146	11.0792	77.8848	75.725	2534	45.8777
P. erythropleura	25.4	34.8	0.370079	0.515224	0.267526	0.250732	-0.527885	0.92527	-0.789733	0.600227	-0.296263	0.411774	1871.71	17.734	8.77616	90.5586	28.3121	2232.83	34.7674
P. erythros	37.1	42.6	0.148248	-2.37537	0.976604	-2.10458	0.88621	-0.371193	1.01861	-1.05131	-1.50277	0.05	3468	8.04583	10.975	84.4231	60.0552	1108	20.9475
P. esmeraldas	17.3	22.2	0.283237	0.725409	-0.676461	0.870193	-0.992821	0.631891	-0.633291	1.0541	0.350374	0.48	823.5	21.8313	8.15416	89.1323	30.2151	2707	45.6146
P. espedeus	24.8	29.4	0.185484	0.585189	-1.3079	1.13784	0.0423411	-0.787304	0.85165	1.03955	0.25444	0.433333	475.5	23.8826	9.60417	82.5434	56.0272	2690.33	43.8135
P. eugeniae	26	37.6	0.446154	-0.697628	0.509528	-0.240803	-0.233017	1.3	-1.3405	-0.29409	0.746019	0.17	2310.2	15.0375	9.19501	92.4138	22.5167	1527.8	53.8594
P. euphronides	27	39.4	0.459259	0.17564	-1.65787	1.29356	-1.68341	-1.95516	1.64901	0.035168	0.171193	0.321429	350.714	25.1637	7.31071	77.4883	78.0547	1756.86	42.3083
P. eurydactylus	25.5	38.8	0.521569	-1.06541	-2.09241	1.44307	0.823468	1.13626	-0.780162	0.81803	0.199556	0.13	240.333	26.4583	10.8667	91.5985	28.425	2449	42.8153
P. exoristus	16.9	23.5	0.390533	0.63693	-0.126173	0.811027	1.0075	0.635011	-0.679837	-0.022353	-1.66764	0.45	1329	21.4021	11.1875	89.1474	29.636	1714.5	19.5462
P. factiosus	21.8	33	0.513761	1.07628	0.314451	0.226807	-0.839006	0.453176	-0.331075	1.03746	-0.384829	0.62	1949.68	17.5922	8.3549	88.2745	34.2613	2687.96	33.4981
P. fallax	26.8	45.1	0.682836	0.676961	-0.133115	0.80575	-0.294847	0.601547	-0.022492	1.00661	-0.228701	0.463333	1321	21.3642	9.10555	88.9861	38.9522	2653	35.768
P. farisorum	31.1	42.3	0.360129	0.126008	0.768323	-1.10697	-0.314654	-0.0408273	0.562484	0.108333	-1.44716	0.31	2893.38	11.2448	9.07708	85.9459	49.6794	1812.25	21.4425
P. fasciatus	24.5	29.3	0.195918	0.368572	0.222613	0.398829	-0.178232	-1.37562	1.30413	-0.755805	0.818139	0.37	1800	18.6375	9.275	79.9569	67.6262	1256	55.5155
P. fenestratus	34.3	50	0.457726	-0.537524	-2.12874	1.31943	0.787706	-0.900869	1.48765	0.509749	0.915867	0.191059	232.859	25.3831	10.8054	82.0377	72.9891	2148.74	57.8412
P. ferwerdai	25.5	26.4	0.0352941	0.936744	0.418312	0.0350387	-0.887055	0.836937	-1.20874	0.696578	-0.747858	0.56	2134	16.4958	8.29167	90.1268	23.7849	2326	28.7615
P. festae	21.3	25.5	0.197183	0.208521	1.05504	-2.46627	1.17328	0.152027	0.463875	-0.973886	-2.18462	0.329231	3712.85	7.12628	11.4846	86.8476	47.6835	1145	15.7318
P. fetosus	30.2	48.2	0.596026	1.09003	0.180161	0.369787	-0.629376	0.564199	-0.503572	1.01404	-0.474502	0.62625	1734.75	18.4568	8.63646	88.8064	31.8898	2661.38	32.2601
P. flabellidiscus	30.4	41.6	0.368421	-1.56954	1.05664	-2.84738	1.21373	1.31059	-0.565735	-1.47678	1.06635	0.09	3718	6.27083	11.5583	92.4667	31.076	925	61.6144
P. flavobracatus	19.6	23.4	0.193878	-0.344155	0.241617	0.332128	2.26576	-0.177529	1.23701	-0.672838	0.778403	0.22	1830	18.225	13.65	85.3125	65.7647	1301	54.5968
P. floridus	18.3	26.7	0.459016	0.488247	-0.157524	0.532135	-0.777569	0.329985	-0.289551	0.63173	1.12765	0.40375	1293.25	19.4901	8.43645	87.688	34.858	2262.88	63.221
P. frater	22	25	0.136364	1.01078	-0.193778	0.780367	-0.59124	-0.271729	0.429661	0.966484	0.691538	0.591071	1253.11	21.183	8.68869	84.8787	47.0099	2608.21	52.6411
P. gagliardoi	24.33	33.64	0.382655	-0.115131	0.803686	-0.954406	0.733095	-0.599491	0.0115575	-1.31433	-1.33371	0.26	2983.75	11.8354	10.7125	83.3866	39.5077	991	22.4888
P. gaigei	30	43	0.433333	0.43117	-1.02215	1.23518	-0.295026	0.42014	0.108143	1.00896	0.140985	0.387286	609.657	24.6756	9.1053	88.1168	41.1268	2655.64	41.775
P. galdi	24.8	34	0.370968	0.599875	0.123895	0.294625	0.282485	0.360978	-0.427097	0.727383	-0.784357	0.438	1651.9	17.9971	9.97584	87.8351	32.9202	2356.6	28.324
P. geminus	20.8	25	0.201923	0.21172	-0.272677	0.786263	-0.241054	-0.744965	1.54227	-0.786023	0.328986	0.33	1170	21.225	9.18333	82.7327	74.6659	1240	45.2068
P. gentryi	28.5	35.8	0.25614	-0.394937	1.01296	-2.0456	0.796248	0.879896	-0.602002	-1.71352	0.294897	0.212	3579.4	8.20667	10.82	90.3366	30.6109	836.6	44.5643
P. ginesi	24.1	35.5	0.473029	-2.68129	1.16148	-2.90738	1.92058	1.0194	-0.0942689	-1.31196	1.26641	0.04	4073	6.14583	12.925	91.0211	37.8068	992	67.0144
P. giorgii	36.6	48.8	0.333333	0.0345764	-3.74686	1.41193	0.443648	0.441436	0.251796	0.817068	1.5864	0.29	57	26.1833	10.2333	88.2184	43.6584	2448	76.6527
P. gladiator	15.8	16	0.0126582	-0.273315	0.785138	-1.26407	0.920539	0.520609	0.0424381	-0.219386	-1.68521	0.231667	2936	10.6674	11.0347	88.5972	40.0183	1577	19.4026
P. glandulosus	30.2	41.3	0.36755	-2.0219	0.655193	-0.639852	1.35775	1.06573	-0.559251	-0.346355	-1.85892	0.0647059	2622.24	13.1529	11.8245	91.2496	31.1599	1494.29	18.0376
P. gloria	24.7	35.8	0.449393	-0.268393	0.79702	-0.900346	1.21831	-1.18661	1.12117	-1.45648	-1.44678	0.2325	2966.5	12.0521	11.5667	80.7789	62.6719	933	21.4459
P. gracilis	30.5	43.9	0.439344	0.566787	0.313344	0.119354	-0.645111	0.944961	-1.02903	0.389863	-0.354018	0.427556	1947.8	16.9692	8.615	90.6552	25.6304	2042.18	33.9343
P. grandiceps	30.7	35.2	0.14658	-0.224866	0.491875	-0.163368	-0.28053	0.45058	-0.284127	-0.475817	0.426876	0.24	2275	15.4333	9.12619	88.2621	34.9367	1414.43	47.1039
P. gryllus	21	26	0.238095	0.808523	-0.0671555	0.81189	0.202196	-0.264094	0.715842	-0.883029	1.02042	0.51	1399	21.4083	9.85	84.9138	52.9508	1190	60.4375
P. gualacenio	16.8	24.7	0.470238	-2.68129	0.748534	-0.661374	0.686161	0.0672153	0.643536	-1.07697	-1.35299	0.04	2844	13.0583	10.6333	86.4499	51.3824	1096	22.3074
P. gutturalis	20.3	40.9	1.01478	0.443517	-2.12079	1.29193	0.118281	-0.884893	0.675904	1.01119	0.516891	0.390789	234.474	25.15	9.72018	82.1086	52.0787	2658.16	48.9185
P. hamiotae	30.9	36.2	0.171521	-1.23349	0.499682	-0.140926	-0.26405	1.38559	-1.27714	-0.268467	0.737239	0.115	2290.5	15.55	9.15	92.8428	23.1179	1544.5	53.6611
P. hampatusami	24.9	37.6	0.51004	-0.263488	-0.716957	1.00639	1.36173	0.536204	0.0227658	-1.27736	2.30339	0.233333	795	22.8521	11.832	88.672	39.6923	1006.67	103.583
P. hectus	16.8	22.5	0.339286	0.426611	0.524657	-0.276358	-0.466562	0.983719	-1.3463	0.280761	0.0263891	0.386	2340.8	14.8592	8.86167	90.8455	22.4625	1949.8	39.8123
P. helvolus	19.9	25.6	0.286432	1.04949	0.221207	0.532248	-0.276734	0.450492	0.280172	1.06158	-0.197079	0.608	1797.8	19.4908	9.13167	88.2616	44.1766	2715.6	36.2461
P. hernandezi	27.7	35.2	0.270758	-0.168901	0.719466	-0.954941	-0.693012	0.23638	-0.206927	0.208589	-1.02466	0.25	2773	11.8333	8.55	87.2449	36.0765	1891	25.6052
P. hoogmoedi	35.5	51	0.43662	0.21172	-0.272677	0.786263	-0.241054	-0.744965	1.54227	-0.786023	0.328986	0.33	1170	21.225	9.18333	82.7327	74.6659	1240	45.2068
P. huicundo	21.3	28.7	0.347418	0.494	0.939108	-1.74527	-0.205516	-0.147744	0.393193	-0.177094	-1.37322	0.405448	3356.72	9.0768	9.23507	85.4501	46.3024	1605.55	22.1187
P. humboldti	20.6	25.7	0.247573	-0.224866	0.964774	-1.03361	2.87979	-0.196524	1.15052	-1.1814	0.843162	0.24	3432.5	11.525	15.0417	85.2249	63.4414	1048.5	56.1019
P. ignicolor	18	26.4	0.466667	-2.86436	0.761398	-1.02447	1.59637	0.940357	-0.377243	-0.560519	-2.58652	0.035	2876	11.5604	12.2791	90.6326	33.6098	1364.5	13.2887
P. illotus	29.3	44.6	0.522184	0.14067	-0.051308	0.426792	-0.786162	0.549374	-0.526535	0.323525	1.07114	0.313333	1418.42	18.8132	8.425	88.7352	31.5867	1985.5	61.7384
P. incanus	19.4	30.6	0.57732	0.558568	0.174263	0.25255	-0.2511	1.0097	-0.860134	0.804397	-1.18037	0.425	1725.88	17.7448	9.16875	90.9733	27.4953	2434.88	23.9845
P. incertus	26	31	0.192308	-0.697628	-0.246446	0.515759	0.402351	-1.06022	1.75948	-1.21194	0.90976	0.17	1197	19.3833	10.1667	81.3333	81.7239	1035	57.6931
P. incomptus	18.8	25.9	0.37766	0.696546	0.0484625	0.38138	-0.187709	0.849724	-0.880898	0.952392	-1.19803	0.47	1547	18.5287	9.26111	90.1892	27.2589	2592.67	23.8073
P. infraguttatus	15.8	24.3	0.537975	-0.474822	0.46322	0.140064	0.540798	-0.206774	0.0417649	-1.00914	-1.5372	0.2	2219	17.0875	10.3917	85.1776	40.0071	1128	20.6468
P. ingles	24.7	30.8	0.246964	0.961009	0.384414	-0.0590197	-1.08725	1.07349	-1.05586	0.586644	-0.831457	0.57	2072	15.9833	8.03333	91.2879	25.3461	2220	27.7693
P. inguinalis	20	27	0.35	0.525925	-2.00576	1.27308	-0.0256523	-0.900891	0.677731	1.01303	0.494531	0.415	259.147	24.9914	9.50147	82.0376	52.1183	2660.24	48.4613
P. insignitus	41.8	55.8	0.334928	0.737259	0.125472	0.404319	-0.356405	-1.11028	1.31656	0.0344651	1.39005	0.484167	1654.17	18.6719	9.01736	81.1132	67.9767	1756.33	70.5859
P. inusitatus	22.6	25.6	0.132743	-0.0633908	0.564339	-0.508008	0.854897	0.935257	-0.21102	-0.0368317	-1.47646	0.27	2423	13.7479	10.9208	90.6076	36.0152	1704	21.1802
P. ixalus	31.3	45.4	0.450479	-0.0135323	0.241617	0.435578	-0.789293	0.335538	-0.0431355	-0.010013	-0.095711	0.28	1830	18.8688	8.42083	87.7143	38.6193	1723.5	37.8223
P. jabonensis	28.5	28.6	0.00350877	0.509307	0.821751	-0.522045	-0.149879	-1.60869	1.99303	-1.4464	0.74926	0.41	3031	13.6833	9.31667	78.9548	90.0589	937	53.9327
P. jaguensis	23.8	24.2	0.0168067	0.753678	-0.268753	0.355874	-0.183914	0.714967	0.147293	1.23947	-0.253005	0.49	1174	18.3708	9.26667	89.5339	41.8018	2928.5	35.4048
P. jaimei	33.4	55.5	0.661677	0.753678	-0.134857	0.706218	0.550894	1.40325	-1.06618	0.900307	0.00124545	0.49	1319	20.6625	10.4083	92.9315	25.2375	2536	39.3941
P. jamescameroni	22.8	27.5	0.20614	0.574603	0.32579	0.765127	-0.241054	-1.39916	1.00342	0.374605	1.12056	0.43	1969	21.075	9.18333	79.8551	59.6771	2029	63.0331
P. jimenezi	27.1	37.4	0.380074	0.272662	0.600538	-0.464966	0.936435	-0.646055	-0.706867	-2.07713	1.92124	0.345	2500.5	13.9479	11.0625	83.1767	29.3047	717	88.2256
P. jorgevelosai	29.8	45.2	0.516779	-0.375673	0.196013	0.175938	-0.699178	0.398892	-0.505433	-0.249468	0.528382	0.215	1758.83	17.2944	8.54167	88.0155	31.8651	1557	49.1551
P. juanchoi	23	28.3	0.230435	-0.604835	0.224194	0.320522	-0.201003	1.22501	-1.31716	0.0787153	-0.174566	0.181905	1802.48	18.1542	9.24167	92.0395	22.7364	1789.62	36.5904
P. jubatus	24.1	34.6	0.435685	0.965012	0.762963	-0.947685	-0.733727	0.963494	-1.55532	0.470309	-0.353868	0.571667	2879.92	11.8621	8.49514	90.7462	20.5925	2113.08	33.9365
P. kareliae	27.4	34.5	0.259124	0.542343	0.853919	-1.16579	1.29982	0.837223	0.0119471	-1.55976	0.648732	0.42	3117	11.025	11.7167	90.1282	39.5141	893	51.7033
P. kelephas	21.3	31.5	0.478873	1.0033	0.427817	-0.145497	-1.23134	0.968919	-1.1591	0.483008	-0.736705	0.587857	2151.71	15.5262	7.85238	90.7728	24.281	2124.5	28.8965
P. kichwarum	22.4	30.2	0.348214	0.871078	-1.58572	1.18148	-0.671327	-0.794126	0.390491	1.85434	-1.64739	0.53381	373.429	24.2349	8.57937	82.5129	46.2504	3801.38	19.7132
P. koehleri	29	39	0.344828	0.252647	-0.804054	0.940739	1.22286	-4.77475	4.03094	-1.49211	0.96748	0.34	737	22.3542	11.575	66.523	210.167	919	59.1086
P. labiosus	50.8	52.3	0.0295276	0.771054	-1.40333	0.567995	-0.909344	-0.150362	0.446807	1.58369	0.950081	0.49625	437.625	19.726	8.2625	85.438	47.3463	3389	58.6783
P. lacrimosus	24.4	32.5	0.331967	0.701076	-1.01574	1.07089	-0.0198555	-0.339333	0.333565	1.5194	-1.22746	0.471556	613.067	23.3521	9.51018	84.5688	45.1684	3297.8	23.5149
P. lancinii	36.6	49	0.338798	-0.0633908	0.972619	-2.12782	1.71756	0.820772	0.134424	-1.43385	1.09054	0.27	3456	7.98333	12.5167	90.048	41.5787	942	62.2436
P. lanthanites	27.9	45.4	0.62724	0.983221	-0.846855	0.966283	-0.350748	-0.419646	0.19953	1.85775	-1.80583	0.57931	710.069	22.5466	9.02543	84.202	42.7198	3806.9	18.4442
P. lasalleorum	15.6	21	0.346154	0.861259	0.602146	-0.300859	-1.08069	0.883831	-0.811902	0.557803	-0.144199	0.53	2504	14.7375	8.04167	90.3558	28.0523	2193	37.06
P. laticlavius	26.3	41.6	0.581749	0.190789	0.225908	0.164673	-0.746664	0.679677	-0.888501	0.326688	0.830724	0.325	1805.17	17.2292	8.47778	89.3631	27.1728	1988.17	55.8097
P. latidiscus	25.9	53.4	1.06178	1.03521	-1.73411	1.24683	-0.816583	0.184538	0.0567979	2.21786	0.166853	0.601702	328.213	24.7723	8.38457	87.0005	40.258	4435.32	42.2313
P. latro	39.5	41.6	0.0531646	0.874132	-1.7979	0.859081	-0.925313	-0.99957	0.257496	1.67776	-1.78691	0.535	310.5	21.75	8.24167	81.6007	43.762	3527	18.5914
P. ledzeppelin	24.6	36.1	0.46748	0.63693	0.19088	0.441818	0.745364	-1.20426	-0.225973	-0.535605	-1.3905	0.45	1751	18.9083	10.7333	80.7018	35.7919	1379	21.9588
P. lemur	22.7	27.8	0.22467	1.04798	0.0995339	0.586956	-0.477676	0.253168	0.219018	1.15439	-0.0648385	0.607333	1617.27	19.8519	8.84611	87.3242	43.0674	2824.67	38.3159
P. leoni	18.3	25	0.36612	-0.704659	0.783451	-1.11723	0.0462766	0.103112	0.150651	-0.69802	-1.04087	0.16913	2931.7	11.2062	9.61014	86.618	41.8602	1287.17	25.4316
P. leopardus	19.9	22.8	0.145729	0.835145	0.859071	-1.24454	-0.767422	1.59125	-1.434	0.542709	-0.846309	0.52	3131	10.7375	8.45	93.8818	21.658	2179	27.5967
P. leptolophus	17	23.2	0.364706	0.952716	0.973305	-2.13196	-0.944727	1.3689	-1.65916	-0.404308	0.016738	0.566562	3458.06	7.97227	8.21641	92.759	19.7223	1458	39.6512
P. leucopus	37.8	44	0.164021	-2.12542	0.68115	-0.790492	0.0615204	0.314598	0.449607	-0.825636	-1.91109	0.06	2682.11	12.5046	9.63333	87.615	47.4015	1219.33	17.6467
P. librarius	18.5	30.7	0.659459	0.871995	-1.64202	1.20988	-0.737863	-0.823465	0.324164	1.84011	-1.74169	0.534167	355.583	24.467	8.48958	82.382	44.9922	3778.5	18.9478
P. lichenoides	31.6	41.8	0.322785	1.03133	-0.0883056	0.712219	0.0120866	0.67421	-0.258513	0.779706	-0.383708	0.6	1373.5	20.7041	9.55833	89.3367	35.3109	2409.5	33.5139
P. limoncochensis	22.1	30.7	0.38914	0.928559	-1.30347	1.14615	-0.708442	-0.610482	0.21301	1.71105	-1.68813	0.556667	477.333	23.9493	8.52917	83.337	42.9599	3577.17	19.3788
P. lirellus	17	24	0.411765	-0.574313	-0.678277	1.16092	1.17074	0.492419	0.172014	-0.162682	-1.01423	0.186	822.2	24.0683	11.48	88.4621	42.2337	1615.4	25.7176
P. lividus	20.4	35	0.715686	-1.91408	0.795275	0.106441	1.59423	0.728296	-0.14903	-0.559656	-2.76146	0.07	2962	16.8958	12.275	89.5985	36.9556	1365	12.3474
P. llanganati	27	29.8	0.103704	0.770363	0.22389	0.27128	-0.0221914	0.151102	-0.314873	1.03505	-0.74484	0.496	1802	17.8567	9.50667	86.8432	34.4929	2685.2	28.798
P. loustes	37.1	46.7	0.25876	-3.07569	0.0206296	0.431303	-0.462993	0.535107	-1.1672	-0.201519	0.0381575	0.03	1510	18.8417	8.86667	88.6667	24.1993	1589	40.0095
P. lucasi	19.1	23.7	0.240838	0.21172	0.708217	-0.100476	2.36917	0.00945282	1.17427	-1.24174	0.780791	0.33	2746	15.7625	13.875	86.1801	64.0712	1022	54.6516
P. lucidosignatus	17	22	0.294118	0.475454	-0.0299595	0.245019	-0.680692	1.24011	-1.23273	0.654663	1.10665	0.4	1445	17.7	8.56667	92.1147	23.5488	2285	62.6661
P. luscombei	19.9	26.1	0.311558	0.405133	-2.11333	1.34187	0.0175996	-0.643456	0.625204	1.27819	-1.95	0.38	236	25.575	9.56667	83.1884	50.9922	2977	17.3607
P. luteolateralis	23.6	29.5	0.25	0.535331	0.199618	0.184424	-0.801821	1.02924	-1.12891	0.724424	1.03828	0.417857	1764.36	17.3438	8.40417	91.0696	24.5877	2353.64	60.8923
P. lutitus	24.7	28.2	0.1417	-1.27539	0.538911	-0.385328	-1.11659	0.369126	-0.422194	-0.71786	0.740314	0.111538	2370	14.3256	7.99615	87.8739	32.9874	1276.38	53.7305
P. lutzae	27	33.9	0.255556	-1.6479	1.00088	-2.08497	0.977991	-0.891023	1.0668	-1.10292	-1.1167	0.085	3542	8.09896	11.1354	82.0814	61.2708	1084	24.6344
P. lymani	43.6	69.3	0.58945	0.160416	0.303745	0.215019	1.16338	-0.38619	-0.0993483	-1.49235	0.959643	0.317879	1931.61	17.5227	11.4667	84.3546	37.727	918.909	58.9144
P. lynchi	27.9	36.4	0.304659	-0.251398	0.856012	-1.49804	-1.61733	-1.60537	0.448825	-0.779948	0.943832	0.2354	3122.68	9.86192	7.3875	78.969	47.386	1243.2	58.5245
P. lythrodes	18.2	25.8	0.417582	0.574603	-3.22171	1.41951	-0.310303	-1.27729	0.360475	1.33297	-1.42456	0.43	90	26.25	9.08333	80.3835	45.6767	3047	21.6469
P. macrummendozai	21.7	27.8	0.281106	0.23817	0.98754	-2.1112	-1.98613	-1.54675	0.442933	-1.48097	0.48765	0.336429	3501.14	8.02798	6.96905	79.2199	47.2701	923.357	48.3215
P. maculosus	19.2	26.3	0.369792	0.781375	0.688368	-0.632033	0.23954	0.493502	-0.212011	0.574937	0.33286	0.5	2699	13.1875	9.90833	88.4673	36.0003	2209	45.2804
P. malkini	37.2	47.9	0.287634	0.717938	-1.99929	1.29558	-0.622647	-0.868218	0.371414	1.65417	-1.72892	0.477391	260.609	25.1808	8.64565	82.1827	45.885	3491.87	19.0497
P. mallii	21.3	34.3	0.610329	-0.115131	0.416155	0.115248	0.153853	-0.563968	-0.10966	0.19233	-0.1001	0.26	2130	16.9458	9.775	83.547	37.5656	1878	37.7527
P. marahuaka	22.9	27	0.179039	0.667062	-0.514588	1.11967	0.303033	-0.128036	-0.51766	1.36828	0.562409	0.46	948	23.7375	10.0083	85.5413	31.7035	3093	49.8626
P. marcoreyesi	22.2	30.8	0.387387	-1.04448	0.940367	-1.48931	0.419924	-0.749468	0.71088	-1.08128	-0.571335	0.132	3360.4	9.89084	10.195	82.7125	52.8417	1094	30.9746
P. mariaelenae	19.4	27.8	0.43299	-2.12542	1.01923	-1.56406	1.52517	0.798247	0.0732177	-0.770865	0.284226	0.06	3599	9.64583	12.1417	89.9383	40.5338	1248	44.365
P. marmoratus	20.4	27.9	0.367647	0.484194	-1.57109	1.21342	-0.158439	-0.904729	0.587402	0.930864	0.684076	0.402558	378.209	24.496	9.30407	82.0205	50.1969	2569.09	52.4764
P. martiae	16.8	22.2	0.321429	0.878396	-1.35054	1.14447	-0.534733	-0.90619	0.434704	1.7732	-1.89941	0.536667	458.185	23.9358	8.76667	82.014	47.1086	3672.74	17.7335
P. matidiktyo	22.1	24.1	0.0904977	0.899521	-1.4797	1.16278	-0.646947	-0.722368	0.385116	2.01425	-1.80704	0.545	409.5	24.0834	8.6125	82.8339	46.1472	4068.25	18.4349
P. matildae	21.2	23.3	0.0990566	-0.697628	0.735115	-0.566832	0.847654	-0.625405	0.16293	-0.963616	-0.911979	0.17	2811	13.4792	10.9083	83.2697	42.0745	1150	26.846
P. mazar	18.1	23.7	0.309392	-0.657888	0.843544	-1.26251	0.588759	-0.736154	0.290923	-1.28479	-1.44152	0.175	3089	10.6729	10.4708	82.7722	44.3745	1003.5	21.4933
P. medemi	32.9	43.1	0.31003	0.973447	-0.545202	0.995857	-0.41041	-1.07751	1.28631	1.22127	0.912157	0.575195	923.091	22.7715	8.94069	81.2572	67.1269	2905.97	57.7512
P. megalops	27.1	34.4	0.269373	0.815227	0.402034	-0.0271102	-0.0707753	-1.02821	1.40125	-0.109571	1.42857	0.5125	2104	16.1554	9.43393	81.4743	70.4133	1652.21	71.737
P. melanogaster	22.8	24.7	0.0833333	-1.4251	0.91777	-1.04333	2.28889	1.26814	0.170275	-0.681914	0.264383	0.1	3295	11.4875	13.7	92.2546	42.2032	1296	43.9969
P. melanoproctus	19	28.2	0.484211	-0.809606	0.356708	-0.0409449	-1.0567	0.0630969	0.0531686	-0.205973	0.219396	0.156667	2022.67	16.0805	8.07222	86.4306	40.1973	1586	43.1735
P. memorans	23	32	0.391304	0.081054	-2.39327	1.43931	0.0724523	-0.643168	-0.00923969	0.947235	-0.4127	0.3	185	26.425	9.65	83.1897	39.1675	2587	33.1083
P. mendax	21.7	28	0.290323	0.18172	0.572176	-0.140809	2.61817	-0.863427	1.57548	-1.12382	0.869317	0.322857	2439.57	15.5506	14.4321	82.204	75.7042	1074.43	56.7215
P. merostictus	22.5	31	0.377778	-0.647246	0.577336	-0.354572	-0.647225	0.144505	-0.0807719	-0.569723	0.728132	0.176364	2450.55	14.4743	8.61212	86.8122	38.0196	1359.18	53.4563
P. miktos	21.3	29.2	0.370892	0.525925	-2.45224	1.36569	-0.0280201	-0.852295	0.773298	1.30378	-2.31789	0.415	175.75	25.7802	9.49792	82.2536	54.2311	3009.5	14.8755
P. mindo	27.4	40.8	0.489051	0.21172	0.700234	-0.358705	1.11262	1.31318	-1.45442	-1.58897	0.67029	0.33	2727	14.4542	11.375	92.4797	21.475	882	52.1735
P. minimus	13.7	18.9	0.379562	-0.780742	0.75015	-0.904992	-0.287131	1.42227	-1.40935	-1.0008	0.355133	0.16	2848	12.0333	9.11667	93.0272	21.8812	1132	45.7059
P. minutulus	17.5	20.1	0.148571	-1.73102	-0.545938	1.14468	1.34017	0.463868	0.258136	0.136452	-0.525334	0.08	922.5	23.9375	11.7917	88.3256	43.7736	1834	31.5787
P. miyatai	20.2	26.7	0.321782	-0.804753	0.40664	0.00868679	-0.714108	0.249248	-0.199022	-0.361545	0.326504	0.157222	2112.44	16.3506	8.52153	87.3057	36.1953	1484.69	45.1597
P. mnionaetes	20.8	33.5	0.610577	-1.17514	0.887533	-0.291647	-2.03348	-2.8575	0.592393	-0.506566	0.956712	0.12	3209.48	14.7831	6.91706	73.7955	50.3012	1396.1	58.8419
P. moa	34.4	43.4	0.261628	-4.58185	-2.39327	1.38525	1.66683	-0.734893	1.2614	-0.0244159	1.44844	0.01	185	25.95	12.4167	82.7778	66.4352	1713	72.3382
P. modipeplus	28.5	34.7	0.217544	-0.646742	0.789019	-0.907935	0.853884	-0.0632423	0.112813	-1.2591	-0.712769	0.176429	2945.93	12.0214	10.9191	85.8417	41.2067	1014.5	29.1885
P. molybrignus	29.3	42.1	0.43686	0.453864	0.107272	0.392853	-0.738898	1.05395	-1.26102	0.764372	-0.425389	0.39375	1628.19	18.6002	8.48819	91.1915	23.2734	2393.88	32.9323
P. moro	18	25	0.388889	0.921975	-0.177478	0.653837	-0.981842	-0.431821	0.47727	1.12156	0.504437	0.554	1271	20.3025	8.16833	84.1466	47.9499	2785.6	48.6634
P. multicolor	29.7	40.5	0.363636	-0.0135323	0.947733	-1.31239	0.530626	1.17972	-1.55318	-1.53612	1.25676	0.28	3382	10.4958	10.375	91.8142	20.6109	902	66.7436
P. muranunka	17.4	23.3	0.33908	-1.8195	0.591537	-0.206933	0.122775	-0.924672	-0.309946	-0.464892	-1.61108	0.075	2481	15.2094	9.72709	81.9321	34.5637	1421	20.0161
P. muricatus	18.7	36	0.925134	0.478877	-0.198244	0.708531	-0.891826	0.0911694	0.0529633	0.662129	1.35473	0.401	1248.25	20.6785	8.28542	86.562	40.1938	2292.25	69.5468
P. muscosus	28.9	46.1	0.595156	-1.56954	0.518353	-0.00283288	0.550894	-0.47764	-0.418544	-0.669218	-0.0850161	0.09	2328	16.2875	10.4083	83.9382	33.0375	1303	37.9926
P. museosus	26.1	35.5	0.360153	0.890055	-0.570979	0.904409	-1.16149	-0.708377	0.543116	1.1994	0.684932	0.54125	902.625	22.0833	7.93958	82.8967	49.2809	2879.12	52.4953
P. mutabilis	17.4	23.2	0.333333	0.232337	0.303533	0.122208	-0.665332	1.13717	-1.21906	0.466308	0.851398	0.335	1931.25	16.9854	8.5875	91.6031	23.683	2109.5	56.2963
P. myersi	17.5	23.2	0.325714	0.578693	0.894345	-1.55599	-0.40485	-0.116077	0.425959	0.0837879	-1.33859	0.431285	3228.55	9.67199	8.94856	85.5967	46.9376	1793.47	22.4427
P. myops	13.6	17.2	0.264706	0.984852	0.435797	-0.126034	-1.19644	0.98522	-1.14232	0.511349	-0.72757	0.58	2166.7	15.6279	7.89583	90.8529	24.451	2150.2	29.0076
P. nangaritza	20.8	32.4	0.557692	-0.0633908	0.219415	0.57978	0.80892	0.425761	-0.565735	-0.738976	-1.87609	0.27	1795	19.8042	10.8417	88.1436	31.076	1265	17.908
P. nankints	19.6	29.4	0.5	0.725409	-0.045984	0.576633	0.596305	0.260975	-0.177887	0.284626	-0.418367	0.48	1425	19.7833	10.4833	87.3611	36.5148	1953	33.0296
P. nelsongalloi	17	21.7	0.276471	0.292388	0.258044	0.183831	0.257247	-0.739165	-0.0237136	0.408817	-0.487459	0.35	1856.33	17.3403	9.93611	82.7587	38.9325	2058.67	32.085
P. nervicus	18.5	26	0.405405	0.257679	0.910627	-0.610017	-1.5647	-1.41692	0.123682	-0.162901	0.914032	0.34125	3274.59	13.2853	7.44922	79.7784	41.3934	1615.25	57.7967
P. nicefori	19	25.8	0.357895	0.343073	0.97047	-2.18723	-2.0965	-1.93856	0.472558	-0.510337	1.0065	0.363182	3449.55	7.82576	6.84848	77.5579	47.856	1393.86	60.0852
P. nietoi	17	19.5	0.147059	0.696546	-1.50669	1.10499	-1.1532	-0.0451243	0.295687	0.387348	0.995222	0.47	400	23.6209	7.95	85.926	44.4626	2040	59.8013
P. nigrogriseus	26	30.2	0.161538	-0.232026	0.372561	0.0239208	0.554707	-0.172548	0.110663	-0.229871	-0.987095	0.23875	2050.75	16.4344	10.4146	85.3355	41.1699	1570	26.0124
P. nubisilva	21.8	24.5	0.123853	0.21172	-0.272677	0.786263	-0.241054	-0.744965	1.54227	-0.786023	0.328986	0.33	1170	21.225	9.18333	82.7327	74.6659	1240	45.2068
P. nyctophylax	31.4	37.8	0.203822	0.478566	0.139363	0.218176	-0.758921	1.06583	-1.16455	0.658785	1.0911	0.400909	1674.27	17.5413	8.46136	91.2501	24.226	2289	62.2583
P. obmutescens	26.6	38.4	0.443609	0.738529	0.962234	-2.10446	-0.213738	1.19302	-1.27992	-0.322552	-0.306627	0.484615	3424.92	8.04616	9.22308	91.8803	23.0912	1509.46	34.6164
P. ockendeni	21.3	31.1	0.460094	0.382941	-1.96583	1.3104	-0.0902401	-0.808697	0.861605	1.2465	-0.558971	0.373898	268.305	25.3063	9.40494	82.4479	56.2596	2937.24	31.1358
P. ocreatus	17.2	20.2	0.174419	0.828538	1.05377	-2.61005	0.157896	-0.114193	0.0370147	-0.399463	-1.50457	0.5175	3708.75	6.79062	9.78125	85.6054	39.9282	1461	20.9317
P. omeviridis	23.31	30.91	0.32604	0.753678	-2.11821	1.32484	-0.433346	-2.121	1.33636	1.48135	-0.289192	0.49	235	25.4292	8.90833	76.796	68.5386	3245	34.8708
P. onorei	20.1	20.5	0.0199005	0.252647	0.462701	-0.744289	-0.817521	1.44627	-1.57208	0.019207	1.21397	0.34	2218	12.7	8.38333	93.1481	20.4495	1745	65.555
P. orcesi	29.6	36.1	0.219595	-0.521299	0.941826	-1.68314	0.943577	0.316854	0.0755207	-1.50755	-0.425245	0.193333	3364.67	9.26803	11.075	87.6257	40.5726	913	32.9343
P. orcus	25.1	36.5	0.454183	0.440744	-2.79011	1.40528	0.170009	-0.516761	0.196547	1.00661	-1.47956	0.39	131	26.125	9.8	83.7607	42.6668	2653	21.1527
P. orestes	22.3	27.2	0.219731	0.0541339	0.766351	-0.837309	1.25239	-0.93402	0.800416	-1.52244	-0.697926	0.294167	2888.42	12.3097	11.6292	81.8906	54.8462	907.25	29.3709
P. ornatissimus	27	38.1	0.411111	0.578141	-0.21103	0.551563	-0.597839	0.793598	-0.629567	0.624442	1.10771	0.431111	1234.44	19.6176	8.67963	89.9157	30.262	2255.89	62.694
P. ornatus	20.5	27.3	0.331707	-0.0135323	0.927499	-1.06828	2.77022	-1.08436	1.45942	-1.77229	1.32288	0.28	3323	11.3917	14.7833	81.2271	72.1373	816	68.6228
P. orpacobates	35.6	48.4	0.359551	0.093461	0.111257	0.406602	-0.323767	1.07125	-1.03024	0.525858	-0.237132	0.302727	1633.84	18.6862	9.06402	91.2769	25.6175	2163.48	35.6415
P. orphnolaimus	24	33.4	0.391667	0.774503	-1.99977	1.23624	-1.0009	-0.944684	0.534609	1.6283	-0.47413	0.4975	260.5	24.6844	8.14375	81.8434	49.1069	3453.75	32.2651
P. ortizi	24.7	29.2	0.182186	0.447039	0.913826	-1.58331	-0.440477	-0.28543	0.678775	-0.0682503	-1.14715	0.391795	3283.72	9.58375	8.89829	84.8158	52.1409	1681.44	24.3214
P. padiali	17.5	23.2	0.325714	0.463982	-2.7192	1.40433	0.119613	-0.611829	0.209907	1.08839	-1.50163	0.396667	139.333	26.1167	9.72222	83.3309	42.9045	2746.67	20.9575
P. padrecarlosi	23.6	26.4	0.118644	-2.68129	0.430638	0.020714	-1.26017	-1.42074	0.730372	-0.694679	0.124769	0.04	2157	16.4167	7.81667	79.7619	53.2717	1289	41.4915
P. pahuma	22.8	24.9	0.0921053	-4.58185	0.306357	0.0485578	-0.433346	1.18461	-1.38534	-0.405925	0.689324	0.01	1936	16.5708	8.90833	91.8385	22.1008	1457	52.5922
P. paisa	24.2	30.7	0.268595	0.788802	0.454629	0.081344	-0.173953	0.759703	-0.209711	0.878451	-0.358419	0.502716	2202.48	16.7541	9.28128	89.7509	36.0348	2512.59	33.8717
P. palmeri	20.3	28	0.37931	-0.01836	0.22861	0.289249	-0.482614	1.07322	-1.08783	0.272121	-0.278694	0.279016	1809.41	17.9647	8.83921	91.2866	25.0114	1942.67	35.0249
P. paquishae	17.8	24.9	0.398876	0.081054	0.532099	-0.0981138	0.350253	-1.50564	0.400412	-0.65839	-1.25756	0.3	2356	15.775	10.0833	79.3963	46.4416	1309	23.2195
P. paramerus	26.7	39.3	0.47191	-0.344155	1.00412	-2.14811	1.65408	0.903108	0.046311	-1.62668	1.07297	0.22	3552	7.92917	12.3917	90.4501	40.0828	868	61.786
P. pardalinus	26.7	34.1	0.277154	0.984852	0.822888	-0.918421	3.18757	-1.14	1.8809	-2.7497	1.39457	0.58	3034	11.9792	15.7917	80.9829	85.9561	539	70.72
P. pardalis	19	27	0.421053	0.886885	-0.479473	0.866947	-0.309142	-0.852582	1.08694	1.34038	0.960756	0.54	977.4	21.8075	9.085	82.2523	61.786	3056.6	58.9419
P. parectatus	16	27	0.6875	0.80895	0.771098	-0.924214	-0.788643	1.39015	-1.26718	0.651697	-0.493928	0.510159	2900.37	11.9559	8.4217	92.8657	23.2139	2282.13	31.998
P. parvillus	19.6	25.9	0.321429	0.586507	-0.961153	0.916892	-1.11025	-0.477605	0.765836	0.901701	1.47606	0.43375	642.875	22.176	8.00417	83.9384	54.0631	2537.5	73.1819
P. pastazensis	19.5	31.7	0.625641	-0.115131	0.625553	-0.614429	0.605122	-1.2087	0.630976	-1.08343	-0.714419	0.26	2555.5	13.2656	10.4979	80.6824	51.1147	1093	29.1682
P. paululus	17.1	19.4	0.134503	0.876692	-1.5926	1.19998	-0.433343	-0.732473	0.416694	1.89467	-1.79125	0.536	371.2	24.3858	8.90833	82.7886	46.7571	3867	18.5576
P. pecki	18.7	25.2	0.347594	-0.407932	0.529167	-0.181117	0.616423	-0.581981	0.227176	-0.252498	0.120541	0.21	2350	15.3417	10.5167	83.4656	43.2137	1555	41.4179
P. pedimontanus	33.6	44.8	0.333333	-1.91408	0.56339	-0.0996822	-0.161206	-0.34442	0.650761	-1.05983	1.12952	0.07	2421	15.7667	9.3	84.5455	51.537	1104	63.2708
P. penelopus	22.2	37.8	0.702703	0.86858	-0.0728447	0.791517	-0.139112	0.545398	0.208117	1.16676	-0.178414	0.532838	1392.09	21.2624	9.33254	88.7161	42.8726	2839.53	36.5313
P. peraticus	18.3	26	0.420765	0.675316	0.985032	-2.16316	-0.642019	1.55865	-1.93581	-0.460657	-0.272915	0.462778	3493.51	7.88924	8.61921	93.7163	17.579	1423.56	35.11
P. percnopterus	23.2	25.9	0.116379	0.368572	-0.032349	0.617625	1.05795	0.456031	0.121678	-0.299573	-1.09617	0.37	1442	20.0573	11.2771	88.2881	41.3589	1524.25	24.8478
P. percultus	29.8	38.2	0.281879	0.725409	-4.79032	1.2865	-0.457054	-1.20884	1.6722	-1.47678	2.65831	0.48	23	25.1042	8.875	80.6818	78.811	925	120.232
P. permixtus	31.4	45.4	0.44586	0.6512	0.751358	-0.932388	-0.740543	1.05263	-1.1509	0.311654	0.0494164	0.454709	2851	11.9232	8.48599	91.1849	24.3639	1975.52	40.1991
P. peruvianus	35.8	46.4	0.296089	0.446591	0.00709853	0.431848	0.0505676	0.113391	-0.318635	0.796843	-0.872462	0.391667	1492.33	18.8451	9.61667	86.6662	34.439	2427.08	27.2952
P. petersi	19.9	23.1	0.160804	0.403492	0.0526102	0.404002	-0.294233	0.351256	-0.606456	0.922214	-1.11033	0.379545	1552.59	18.6699	9.10644	87.7889	30.5542	2559.68	24.7004
P. petersioides	23.9	24.8	0.0376569	0.856076	0.00334296	0.419939	-0.192265	-0.727219	-0.139228	1.19394	-0.931296	0.528	1487.47	18.77	9.25444	82.8122	37.1065	2872.47	26.6291
P. phalaroinguinis	31.4	36.7	0.16879	1.20292	0.0595569	0.208307	0.919718	-0.555366	1.7603	-2.51277	2.06596	0.68	1562	17.4833	11.0333	83.5859	81.7517	596	93.7536
P. phalarus	17.6	22.3	0.267045	1.05399	0.451066	-0.189235	-1.26917	0.895588	-1.13218	0.460902	-0.593009	0.61	2195.67	15.3	7.80555	90.4133	24.5543	2104.67	30.6939
P. pharangobates	25.4	29.5	0.161417	-3.63157	0.243501	0.279203	1.18631	-2.01516	2.00518	-0.576986	0.457477	0.02	1833	17.9042	11.5083	77.2371	90.5152	1355	47.7131
P. philipi	25.1	33.7	0.342629	-1.56954	1.12904	-3.11733	1.11416	-0.309664	0.860329	-1.08847	-0.724279	0.09	3959.67	5.72778	11.3778	84.7047	56.2298	1090.67	29.0477
P. phoxocephalus	29.9	38.4	0.284281	-0.0594905	0.640561	-0.606788	0.565696	-0.0357447	-0.212991	-1.45706	0.676517	0.270769	2589.08	13.2997	10.4327	85.9696	35.9856	932.769	52.3101
P. phragmipleuron	26.5	30.2	0.139623	0.808523	0.547369	-0.22434	-0.316106	0.874431	-0.641719	0.694044	-0.0297108	0.51	2387.5	15.1208	9.075	90.3098	30.1094	2323.5	38.8853
P. piceus	40.7	49.5	0.216216	0.436904	0.758662	-1.04093	-0.841914	1.29524	-1.60786	-0.0451707	0.0753165	0.388909	2869.16	11.4967	8.35106	92.3899	20.1475	1697.98	40.6387
P. pichincha	27.5	35.8	0.301818	-0.474822	0.946713	-1.63309	0.794319	1.95011	-2.36695	-1.05131	-0.0153569	0.2	3379	9.425	10.8167	95.7227	14.6938	1108	39.1204
P. pictus	30.6	45.9	0.5	-0.474822	-1.74189	1.45525	1.17256	-1.67946	1.18646	0.571734	1.39203	0.2	326	26.5667	11.4833	78.653	64.3969	2206	70.6446
P. pinchaque	17.4	32.6	0.873563	0.936744	-0.0339447	0.881264	-0.468945	-1.24357	-0.142376	1.36828	-1.29021	0.56	1440	21.9125	8.85833	80.5303	37.058	3093	22.9033
P. pirrensis	21.9	30	0.369863	0.696546	-1.75608	1.28477	-1.18977	-0.149391	0.113562	0.721274	0.971149	0.47	322	25.0896	7.90417	85.4425	41.2195	2350.5	59.1998
P. platychilus	29.7	50.9	0.713805	0.205773	0.254559	0.397972	-0.365249	0.960519	-1.20101	0.243057	-0.21026	0.328571	1850.71	18.6321	9.00476	90.7315	23.8615	1918.86	36.046
P. platydactylus	26.6	36.9	0.387218	-0.795098	0.0521725	0.556591	1.82541	-1.423	2.34912	-0.592401	0.69829	0.158333	1552	19.6507	12.732	79.7522	104.433	1346.17	52.7906
P. pleurostriatus	25.3	31.1	0.229249	0.696546	-0.503724	0.818273	0.0120832	-0.171075	0.607022	-0.67828	1.11085	0.47	957	21.4542	9.55833	85.3423	50.6081	1298	62.7766
P. pluvialis	26.9	28.8	0.070632	0.525925	-0.418926	1.63218	0.842839	-1.56789	1.57755	1.11343	0.327282	0.415	1030.25	28.1917	10.9	79.1293	75.7693	2776	45.1744
P. pluvian	32.5	43.1	0.326154	-1.73102	-2.24753	1.3622	1.20003	-0.82369	0.170753	0.167095	1.54541	0.08	210	25.75	11.5333	82.381	42.2116	1858	75.3447
P. polemistes	28	33.2	0.185714	0.60612	0.352912	0.228134	-0.0711751	1.13369	-0.534773	0.821877	-0.126887	0.44	2016	17.6	9.43333	91.5858	31.4787	2453	37.3304
P. polychrus	20.6	36.6	0.776699	0.652079	-0.119058	0.718661	-0.274138	0.90251	-0.577013	1.39631	0.167926	0.455	1337.25	20.749	9.13542	90.4472	30.9306	3130	42.2503
P. prolatus	18.4	24.1	0.309783	0.713937	0.0123767	0.438144	-0.420339	1.15415	-1.34354	0.855079	-1.17921	0.476	1499.2	18.885	8.92667	91.6872	22.4883	2487.8	23.9962
P. prometeii	24.9	37.6	0.51004	-0.168901	-0.804054	0.987039	1.44655	0.705924	-0.629653	-1.09641	2.2323	0.25	737	22.7042	11.9917	89.4901	30.2609	1087	100.537
P. proserpens	21	23.5	0.119048	0.000386155	0.277492	0.287313	0.80752	-0.0603652	0.0773782	-0.457086	-0.921998	0.282857	1888	17.953	10.8393	85.8551	40.604	1425.71	26.7333
P. pruinatus	22	27	0.227273	0.861259	0.278101	0.451653	-0.121661	-0.228873	-0.185598	0.457914	1.33595	0.53	1889	18.9708	9.35833	85.0758	36.3979	2102	69.0004
P. pseudoacuminatus	17.6	22.4	0.272727	0.772912	-0.83692	1.00406	-0.397947	-0.426184	0.153293	1.49833	-1.54419	0.496923	716.231	22.8343	8.95833	84.1723	41.9062	3268.46	20.5863
P. pteridophilus	25.1	33.9	0.350598	0.0546886	0.075793	0.327404	-0.727007	0.766358	-1.00696	0.0831638	0.94608	0.294286	1584.21	18.1961	8.50417	89.7832	25.8668	1793	58.5798
P. ptochus	19.8	25.5	0.287879	0.749675	0.440193	-0.167166	-1.18834	1.08028	-1.19063	0.41116	-0.50984	0.488571	2175	15.4137	7.90595	91.3215	23.9647	2060.71	31.7849
P. pugnax	28	33.2	0.185714	-0.0135323	0.333522	-0.0268941	-0.0401176	0.818691	-0.563527	0.206273	-1.2695	0.28	1982.29	16.1565	9.47977	90.0379	31.1045	1889.14	23.1034
P. puipui	17.1	22.4	0.309942	-0.509531	1.09854	-1.50353	2.6569	0.509026	0.725765	-1.17355	0.953016	0.195	3856	9.84375	14.5208	88.5416	53.1698	1052	58.7507
P. punzan	21.8	30.1	0.380734	0.126008	0.625328	-0.692921	0.934033	-1.46842	1.00029	-1.55712	-0.356238	0.31	2555	12.9208	11.0583	79.5564	59.5994	894	33.9027
P. puruscafeum	13.9	19.2	0.381295	0.126008	0.625328	-0.692921	0.934033	-1.46842	1.00029	-1.55712	-0.356238	0.31	2555	12.9208	11.0583	79.5564	59.5994	894	33.9027
P. pycnodermis	32.3	44.4	0.374613	-1.0356	0.847048	-1.00055	0.846983	-0.756803	0.739789	-1.06839	-1.4921	0.132857	3098.43	11.6536	10.9071	82.6797	53.4807	1100	21.0416
P. pyrrhomerus	18.9	24	0.269841	-0.0507552	0.787485	-1.08537	0.0745022	0.548855	-0.674835	-1.97461	1.21548	0.2725	2942	11.3266	9.65313	88.7327	29.6976	748.875	65.5964
P. quantus	14.5	16.7	0.151724	0.93061	0.388844	-0.0738144	-1.15154	0.988576	-1.13021	0.576404	-0.726943	0.5575	2080	15.9041	7.95208	90.8694	24.5744	2210.38	29.0152
P. quaquaversus	22.5	31.1	0.382222	0.931487	-0.453601	0.765737	-0.363785	-0.0631214	-0.126665	1.68529	-1.46105	0.557857	999.643	21.0793	9.00685	85.8423	37.3009	3538.29	21.3177
P. quicato	30.1	37.3	0.239203	-0.089017	0.616822	-0.664861	-0.779912	1.55973	-1.93271	-0.189436	0.155062	0.265	2536.17	13.043	8.43333	93.7218	17.6017	1597.17	42.0227
P. quinquagesimus	30.8	40.1	0.301948	-0.174396	0.231584	0.141372	-0.626783	1.02967	-1.23077	0.223994	0.821479	0.249	1814.1	17.095	8.64	91.0717	23.568	1903.4	55.5934
P. quintanai	16.4	21.8	0.329268	-1.91408	0.619011	-0.475218	1.23651	-0.717198	-0.491438	-1.05983	-0.693467	0.07	2541	13.9	11.6	82.8571	32.0511	1104	29.426
P. racemus	30.2	37.9	0.254967	0.688848	0.948753	-1.90395	-1.23137	1.59169	-2.1201	-0.252578	-0.141161	0.467368	3385	8.60614	7.85234	93.884	16.2822	1554.95	37.1073
P. ramagii	22	28	0.272727	-0.178613	-1.79106	1.07041	-1.12868	-4.96723	2.79645	-0.477806	0.951475	0.248235	312.353	23.3483	7.98088	65.8337	125.783	1413.24	58.7127
P. reichlei	30.7	37.1	0.208469	-0.191521	-1.54711	1.25137	0.804256	-0.906182	1.70435	0.840366	0.599019	0.245909	386.182	24.81	10.8337	82.0141	79.8716	2472.32	50.6351
P. renjiforum	23.8	31.3	0.315126	-0.278963	0.725963	-0.85057	-1.49019	0.404384	-0.707323	-0.254664	-0.408706	0.230714	2788.71	12.2551	7.5375	88.0417	29.2991	1553.57	33.1639
P. repens	17.1	24.1	0.409357	0.861259	0.82213	-1.15344	-0.339378	0.350048	-0.113536	0.430848	-1.7966	0.53	3032	11.0708	9.04167	87.7832	37.5051	2078	18.5159
P. restrepoi	32.8	39.4	0.20122	0.897003	0.37315	0.0297306	-0.993144	0.9474	-0.975606	0.540274	-0.362832	0.544	2051.8	16.4664	8.15375	90.6672	26.2062	2176.75	33.8089
P. reticulatus	25	35	0.4	-2.37537	0.238472	0.229539	0.423033	-0.55079	1.58213	-1.6733	0.38286	0.05	1825	17.6083	10.2	83.6066	75.9136	851	46.2412
P. rhabdolaemus	24	31.7	0.320833	0.201295	0.388107	0.337687	1.86872	-0.3581	1.39627	-0.786023	0.694593	0.3275	2078.67	18.259	12.8194	84.4829	70.2675	1240	52.7087
P. rhigophilus	33.4	44.5	0.332335	0.440744	0.855393	-0.456517	-0.54075	-1.11428	1.37378	-1.24866	0.888695	0.39	3121	13.9875	8.75833	81.0957	69.6134	1019	57.185
P. rhodoplichus	28.9	34.2	0.183391	0.331009	0.849669	-0.765389	0.955473	0.928608	-1.48113	-1.46914	1.16749	0.36	3105.5	12.6104	11.0959	90.575	21.2378	928	64.2878
P. ridens	19	25	0.315789	0.696385	-1.06693	1.08639	-0.705455	-1.7688	1.64743	1.29629	0.603704	0.469945	586.37	23.4738	8.5332	78.2737	78.0035	2999.96	50.7348
P. rivasi	30.8	41	0.331169	0.331009	0.200037	0.336213	-0.333554	-1.82943	1.6297	-0.515184	1.5206	0.36	1765	18.25	9.05	78.0173	77.4303	1391	74.5637
P. riveroi	23.3	35.8	0.536481	0.386975	-0.204478	0.497453	0.220898	-0.835953	1.64627	-1.64713	0.711637	0.375	1241.5	19.2646	9.87917	82.3263	77.9658	860.5	53.0873
P. riveti	22.09	34.2	0.548212	-0.740744	0.950932	-1.75365	0.776321	-0.579135	0.799274	-1.072	-1.36245	0.164737	3391.42	9.05132	10.786	83.4785	54.8201	1098.32	22.219
P. romeroae	23.8	33.8	0.420168	1.14107	0.0914962	0.363975	-0.397946	0.000380768	-0.505041	1.60515	-0.642508	0.65	1606	18.4208	8.95833	86.1378	31.8703	3420	30.0625
P. roni	17.5	28.5	0.628571	0.509307	0.198733	0.245726	0.0888169	-0.911268	-0.437045	0.172164	-0.434056	0.41	1763	17.7042	9.675	81.9915	32.7843	1862	32.8127
P. rosadoi	16.7	25.7	0.538922	0.5936	-1.69152	1.11863	-1.12013	-0.0032843	0.324756	0.431755	1.13005	0.436	340.6	23.7292	7.99167	86.1207	45.0033	2078.8	63.2848
P. roseus	20.2	27.9	0.381188	0.972982	-1.8503	1.3468	-0.251583	1.2757	-0.988313	2.75321	-1.41379	0.575	296.667	25.6173	9.16805	92.2923	26.0681	5566.33	21.745
P. rubicundus	35.6	51.2	0.438202	1.07628	-0.168467	0.57036	-0.35689	-0.405198	-0.0701371	1.75403	-1.65704	0.62	1281	19.7417	9.01667	84.2679	38.1881	3643	19.6335
P. ruedai	48.2	66.8	0.385892	0.614592	0.169857	0.383099	-0.715468	0.865261	-0.78503	0.961356	-0.0459751	0.442727	1719.27	18.5394	8.5197	90.265	28.3675	2602.55	38.6206
P. rufioculis	18.1	20.6	0.138122	0.696546	0.0425014	0.643058	0.967346	0.590587	-0.561583	-0.230622	-1.35099	0.47	1539	20.2292	11.1167	88.9333	31.1297	1569.5	22.3261
P. rufoviridis	25.4	31.8	0.251969	-4.58185	0.324037	0.225304	-0.53473	0.511228	-1.09037	-0.622651	0.417116	0.01	1966	17.5833	8.76667	88.5522	24.9849	1329	46.9112
P. ruidus	31.1	39.8	0.279743	0.475454	0.58503	-0.467189	1.17718	-0.08113	-0.913288	-2.06729	1.95681	0.4	2467	13.9375	11.4917	85.7587	26.8942	720	89.5536
P. rupicola	28.2	33.4	0.184397	0.268069	0.0075528	0.297547	0.911648	-2.12367	2.68792	-1.22177	1.30909	0.343846	1492.92	18.0147	11.0192	76.7849	120.232	1030.69	68.2265
P. ruthveni	32.3	45.5	0.408669	0.764824	0.314052	0.137445	-0.26866	-0.968863	1.31042	-0.223125	1.31954	0.494	1949	17.0725	9.14333	81.7364	67.8032	1574.5	68.5264
P. sagittulus	23.3	26.7	0.145923	-0.407932	0.335384	0.26564	2.55446	0.15348	1.15522	-0.803192	0.832455	0.21	1985.5	17.8229	14.2875	86.8544	63.5657	1231	55.8503
P. saltissimus	18.3	27.1	0.480874	0.585189	-0.142729	0.698494	-0.194352	-0.524892	0.7112	0.133452	1.50382	0.433333	1310	20.609	9.25139	83.7238	52.8487	1831.67	74.0401
P. samaipatae	38.6	48.6	0.259067	0.781375	0.0244304	0.427995	2.70934	-3.72991	3.64381	-2.33387	1.39051	0.5	1515	18.8208	14.6417	70.3926	178.917	643	70.5996
P. samaniegoi	16.9	20.7	0.224852	-1.06541	0.894862	-1.13332	0.591295	0.0929128	-0.236146	-1.0577	-0.218832	0.13	3230	11.1458	10.475	86.5702	35.6408	1105	35.9165
P. sambalan	17.2	21.9	0.273256	0.0345764	0.740013	-0.904992	0.842839	-0.0664614	-0.53845	-0.879071	-0.778347	0.29	2823	12.0333	10.9	85.8268	31.4306	1192	28.3956
P. sanctaemartae	40.6	45.7	0.125616	0.717508	0.123485	0.413518	-0.331546	-0.860273	1.21472	-0.216862	1.43239	0.477241	1651.31	18.7296	9.05287	82.2181	65.158	1578.69	71.8522
P. sanguineus	24	35.2	0.466667	0.809937	-0.156951	0.762985	-0.40538	0.812563	-0.557003	1.31343	-0.350972	0.510526	1293.89	21.0599	8.94781	90.008	31.189	3021.84	33.9778
P. satagius	32.4	40.3	0.243827	0.961009	0.87584	-1.26484	-0.561843	1.11714	-1.14985	0.629255	-0.00447378	0.57	3177	10.6646	8.72917	91.5038	24.3745	2260.5	39.2996
P. saturninoi	18.7	21.5	0.149733	0.753678	-0.103897	0.48485	0.0505696	-0.547121	-0.215354	0.744722	-1.16501	0.49	1355	19.1833	9.61667	83.6232	35.9503	2374	24.1397
P. savagei	23.9	37.2	0.556485	0.985712	-0.0379293	0.641122	-0.6798	-0.636279	0.653325	1.05192	0.670034	0.580364	1435.02	20.2161	8.56788	83.2207	51.592	2704.49	52.1679
P. schultei	26.5	34	0.283019	-0.115131	0.672929	-0.308026	1.82401	0.834928	0.294681	-1.05024	-0.162579	0.26	2663	14.7021	12.7291	90.117	44.444	1108.5	36.7751
P. scoloblepharus	20.3	23.7	0.167488	0.808523	0.740374	-0.865473	-1.01018	1.13781	-1.2256	0.759702	-0.718405	0.51	2823.89	12.1939	8.13182	91.6062	23.6188	2389.14	29.1194
P. scolodiscus	20.4	22.3	0.0931373	0.105757	0.0979861	0.343813	-0.646668	0.621905	-0.874759	-0.000150159	0.705788	0.305455	1615.09	18.2966	8.61288	89.0841	27.3286	1730.73	52.9571
P. seorsus	19.4	20.9	0.0773196	-1.17514	0.969955	-0.755056	2.85171	-0.121533	1.25327	-0.828215	0.687884	0.12	3448	12.6542	14.975	85.5714	66.211	1218	52.5604
P. shrevei	28	40.1	0.432143	0.94893	-0.59886	0.924021	-2.08741	-2.46873	1.92481	0.415486	-0.169066	0.565	881	22.2291	6.85834	75.3644	87.54	2064.5	36.675
P. signifer	26.5	32.8	0.237736	0.440744	0.221974	0.435254	0.339832	0.952198	-0.392741	0.732778	0.00593773	0.39	1799	18.8667	10.0667	90.6907	33.3939	2362	39.4718
P. silverstonei	22.4	32.2	0.4375	0.652079	0.320103	0.122309	-0.878437	0.92239	-1.0556	0.536287	-0.543302	0.455	1959.29	16.986	8.30298	90.5445	25.3488	2173.07	31.3414
P. simonbolivari	19.2	22	0.145833	-1.29443	0.948073	-1.75683	0.381538	0.419953	-0.50302	-2.27952	0.841487	0.11	3383	9.04167	10.1333	88.1159	31.8971	658	56.0625
P. simonsii	25.9	33.3	0.285714	-1.39125	1.0076	-1.45645	2.31049	1.19215	0.0712822	-1.05051	0.622585	0.1025	3562.75	10.0005	13.7469	91.876	40.5012	1108.38	51.1387
P. simoteriscus	25.1	31.4	0.250996	0.669897	0.962163	-2.11231	-1.29365	1.68844	-2.23503	-0.45504	-0.116403	0.460952	3424.71	8.02499	7.7754	94.3769	15.5223	1426.95	37.4951
P. simoterus	29	37.1	0.27931	0.915102	1.03215	-2.46948	-1.13513	1.51799	-1.95699	-0.459867	0.0736464	0.55123	3639.65	7.11861	7.97275	93.5103	17.4249	1424.03	40.6102
P. siopelus	27.3	40	0.465201	0.0345764	0.0543928	0.365333	-0.61338	0.28144	-0.873656	0.212326	-0.0741537	0.29	1555	18.4292	8.65833	87.4579	27.3411	1894	38.1663
P. sira	14.7	20.4	0.387755	-3.07569	0.0447404	0.921788	1.46409	0.61982	0.608442	0.173429	0.110764	0.03	1542	22.2125	12.025	89.0741	50.638	1863	41.2482
P. sirnigeli	20.6	24.1	0.169903	-1.29443	0.82213	-1.03147	-0.0823549	1.64725	-2.20532	-0.834027	0.170635	0.11	3032	11.5333	9.41667	94.1667	15.7153	1215	42.2984
P. skydmainos	24.2	32.4	0.338843	-0.00134595	-1.65244	1.27025	0.492402	-0.762119	1.28486	0.934789	0.133528	0.2825	352.375	24.9677	10.3125	82.6559	67.0864	2573.38	41.6444
P. sneiderni	23	28	0.217391	0.961009	0.992081	-2.21783	-0.409719	-0.210874	-0.181479	0.0567257	-0.265282	0.57	3515	7.74583	8.94167	85.1587	36.4603	1773	35.2227
P. sobetes	30.6	37	0.20915	0.197802	0.221335	0.110607	-0.615406	1.16533	-1.20676	0.390427	1.09219	0.326667	1798	16.9194	8.65556	91.7427	23.8045	2042.67	62.2867
P. sp1_MCNUPH439	24.1	33.4	0.385892	-1.29443	0.772868	-1.26466	-2.0542	-0.212212	-0.312918	0.176169	1.00991	0.11	2904.83	10.6653	6.89444	85.1525	34.521	1865.17	60.1712
P. sp2_MCNUPH584	24.2	31.1	0.285124	-0.697628	0.874935	-1.70779	-2.02623	0.0319382	-0.694575	0.177222	1.11755	0.17	3174.5	9.19166	6.925	86.285	29.4549	1866	62.9534
P. sp3_MCNUPH54	24.9	29.3	0.176707	-0.391708	0.870126	-1.64034	-1.39304	1.03883	-1.13829	-1.27074	0.328884	0.2125	3161.25	9.40208	7.65417	91.1168	24.492	1009.5	45.2048
P. sp4_MCNUPH443	22.3	23	0.0313901	-0.407932	0.877648	-1.14	-2.08742	-0.0874868	-0.565735	-0.481537	1.05577	0.21	3182	11.1208	6.85833	85.7292	31.076	1411	61.3412
P. sp5_MCNUPH30	26.8	38.5	0.436567	-1.20077	0.840231	-1.51836	-1.23251	0.948977	-0.91477	-0.381072	1.23044	0.117778	3080.11	9.79491	7.85093	90.6749	26.8776	1472.44	66.0099
P. sp8_MCNUPH525	22	26.2	0.190909	-0.780742	0.615385	-0.626389	-1.74342	-0.632552	0.334325	-0.201519	1.00094	0.16	2533	13.2125	7.24167	83.2375	45.1827	1589	59.945
P. sp9_MCNUPH42	21.3	23	0.0798122	-0.0633908	0.982556	-2.02089	-2.0951	0.357898	-0.925632	-0.0590671	0.564591	0.27	3486	8.275	6.85	87.8205	26.7565	1688	49.9083
P. spilogaster	30	36.7	0.223333	0.169534	0.468389	-0.109148	0.287234	1.30491	-0.636385	-0.72597	0.170927	0.32	2229	15.7167	9.98333	92.4383	30.1763	1272	42.3036
P. spinosus	25	34.5	0.38	-0.344155	0.4044	-0.144122	1.15419	-0.054873	0.0787113	-0.732155	-0.420759	0.22	2108.33	15.5333	11.45	85.8806	40.6265	1268.67	32.9964
P. stenodiscus	17	21	0.235294	-2.37537	0.238472	0.229539	0.423033	-0.55079	1.58213	-1.6733	0.38286	0.05	1825	17.6083	10.2	83.6066	75.9136	851	46.2412
P. sternothylax	29.1	36.7	0.261168	0.331009	0.840935	-0.950738	0.505153	0.621148	-1.57208	-1.64303	1.41897	0.36	3082	11.85	10.3333	89.0805	20.4495	862	71.4483
P. stictoboubonus	21.5	26	0.209302	-0.697628	0.81108	-0.893646	2.07369	1.08035	0.0530928	-0.674651	0.1369	0.17	3003	12.0792	13.2417	91.3218	40.196	1300	41.7034
P. stictus	22.2	28.2	0.27027	1.00829	0.98585	-2.22827	-1.37929	1.08199	-1.72648	-0.142199	0.124198	0.59	3496	7.71875	7.67084	91.3299	19.1778	1629.5	41.4816
P. stipa	24.4	35.1	0.438525	0.509307	0.570019	-0.263182	0.318813	-0.239215	0.166146	-1.39908	-0.341065	0.41	2435	14.925	10.0333	85.0282	42.1308	956	34.1194
P. subsigillatus	28.5	33.4	0.17193	0.632235	-1.47292	1.0543	-1.24049	-0.92009	1.12677	1.01139	1.67502	0.448462	411.923	23.2224	7.84103	81.9524	62.8179	2658.38	79.5593
P. suetus	18.2	23	0.263736	1.07628	0.352803	0.231694	-0.806751	0.432523	-0.270935	0.943197	-0.234321	0.62	2015.81	17.621	8.39762	88.1759	35.1289	2582.57	35.6836
P. sulculus	26.3	43	0.634981	0.0345764	0.0543928	0.365333	-0.61338	0.28144	-0.873656	0.212326	-0.0741537	0.29	1555	18.4292	8.65833	87.4579	27.3411	1894	38.1663
P. supernatis	30	40.6	0.353333	-0.102534	0.766313	-1.0007	-0.167102	0.297948	0.027531	-0.0782461	-0.9334	0.2624	2888.32	11.653	9.29134	87.5361	39.771	1674.32	26.6056
P. surdus	36.9	54.6	0.479675	-0.455912	0.640108	-0.591298	0.0760942	1.25459	-1.34012	-0.580371	0.655406	0.202778	2588.06	13.369	9.65556	92.1869	22.5203	1353.06	51.8484
P. susaguae	32	34	0.0625	-1.91408	0.831571	-1.60423	-0.767422	0.78906	-0.831449	0.0673366	0.855493	0.07	3057	9.5167	8.45	89.8936	27.8252	1781	56.3932
P. taciturnus	20.9	31.7	0.516746	0.861259	0.543752	-0.212047	-0.172553	0.658928	-1.09917	0.637062	-0.0326154	0.53	2380	15.1833	9.28333	89.2628	24.8937	2268	38.8379
P. taeniatus	22.2	31.6	0.423423	0.645861	-0.24121	0.865434	-0.313972	0.51149	0.0211637	1.00438	-0.00137747	0.452941	1202.46	21.7964	9.07806	88.5535	39.6658	2650.49	39.3507
P. tamsitti	37.8	54.7	0.44709	0.331009	0.132286	0.357902	-0.767422	0.593517	-1.44409	0.645361	-0.293293	0.36	1664	18.3833	8.45	88.9474	21.5674	2276	34.8108
P. tanyrhynchus	23	31	0.347826	-3.63157	0.399847	0.451653	2.30042	0.273515	1.06761	-0.0120652	0.527619	0.02	2100	18.9708	13.725	87.4204	61.2914	1722	49.1394
P. tayrona	25.1	30.2	0.203187	0.6874	0.0158608	0.532773	-0.291471	-0.899544	1.15681	-0.289158	1.40173	0.466875	1503.75	19.4943	9.11042	82.0435	63.6077	1531	70.9329
P. telefericus	29.6	41.2	0.391892	-2.68129	-0.105595	0.561531	-1.79458	-0.781991	0.545451	-0.843746	0.596699	0.04	1353	19.6833	7.18333	82.5671	49.3288	1210	50.5858
P. tenebrionis	26.8	36.9	0.376866	0.63693	-1.61829	1.07207	-1.26306	-1.2858	1.39548	1.00648	1.84928	0.45	363	23.3613	7.8131	80.3465	70.2444	2652.86	85.5993
P. terraebolivaris	26	36	0.384615	0.390018	-0.745015	0.895163	-0.310782	-1.20281	1.64677	-0.935265	0.553867	0.375833	775.833	22.0149	9.08264	80.7081	77.9819	1163.92	49.684
P. thectopternus	35.4	47	0.327684	0.224369	0.315695	0.132737	-0.589075	0.969265	-1.02864	0.245096	-0.173754	0.333059	1951.79	17.0455	8.69167	90.7745	25.6346	1920.52	36.6029
P. thyellus	32.3	42.2	0.306502	-2.68129	0.832699	-1.35529	-0.92531	0.132192	0.0360599	-1.33344	0.729672	0.04	3060	10.3458	8.24167	86.7544	39.9123	983	53.4909
P. thymalopsoides	34.4	55.4	0.610465	0.440744	0.166325	0.281283	-0.730107	1.09574	-1.10801	0.670084	1.13576	0.39	1714	17.9167	8.5	91.3979	24.8023	2300	63.4367
P. thymelensis	25.2	33.5	0.329365	-0.02336	1.04994	-2.47134	0.943589	-0.0595075	0.213729	-1.11644	-1.48037	0.278	3696.4	7.11417	11.075	85.8591	42.9727	1077.8	21.1455
P. tiktik	18.4	20.4	0.108696	-0.869222	0.892368	-1.32186	0.815372	-1.00107	0.928326	-1.30326	-0.717515	0.15	3223	10.4625	10.8528	81.594	57.8424	995.667	29.1303
P. tinajillas	13.3	18.6	0.398496	-2.68129	0.748534	-0.661374	0.686161	0.0672153	0.643536	-1.07697	-1.35299	0.04	2844	13.0583	10.6333	86.4499	51.3824	1096	22.3074
P. tinguichaca	24.4	31.7	0.29918	-0.106371	0.729306	-0.817535	0.76663	-0.019668	-0.520941	-0.888317	-0.714523	0.261667	2796.83	12.3917	10.7695	86.0444	31.6603	1187.33	29.1669
P. toftae	22.3	26.1	0.170404	-0.251908	-1.33041	1.21502	0.801141	-0.787651	1.59213	0.743698	0.55952	0.235313	466.281	24.5092	10.8284	82.5418	76.2302	2372.97	49.8021
P. torrenticola	32.1	52.6	0.638629	0.936744	0.0464789	0.521949	-0.42546	0.645874	-0.381815	0.959352	-0.639958	0.56	1544.33	19.4236	8.91944	89.1998	33.546	2600.33	30.0947
P. torresi	30	39.5	0.316667	-0.697628	0.702761	-0.192483	0.23422	-1.10248	-0.181993	-1.72369	1.9698	0.17	2733	15.2833	9.9	81.1475	36.4525	833	90.0434
P. totoroi	29.4	34.3	0.166667	-0.869222	0.760398	-0.951266	-0.0963678	0.698985	-0.637302	-1.99	1.24451	0.15	2873.5	11.8479	9.39583	89.4565	30.1648	744	66.4011
P. trachyblepharis	15.8	19.2	0.21519	1.00829	-0.521771	0.806423	-0.15042	-0.569109	0.147617	1.77171	-1.74963	0.59	942.095	21.3691	9.31587	83.5238	41.8074	3670.43	18.8848
P. trepidotus	21.3	25.5	0.197183	-0.187304	0.946032	-1.92539	1.26673	0.241101	0.479335	-0.692242	-2.37059	0.246667	3377	8.54444	11.6556	87.2672	47.9911	1290.33	14.55
P. tribulosus	15.7	26.5	0.687898	1.07074	0.386077	0.408808	-0.889176	0.524085	-0.690742	0.778727	-0.136546	0.6175	2075	18.7	8.28889	88.6138	29.5019	2408.5	37.1793
P. truebae	21.9	22.5	0.0273973	0.356165	0.779904	-0.918429	0.537395	0.523258	-1.23119	-2.14268	1.20806	0.366667	2922.67	11.9792	10.3861	88.6099	23.5639	697.333	65.3924
P. tubernasus	25.5	28.3	0.109804	-0.619267	-0.124444	0.514483	-1.16647	-0.57242	0.311012	-0.22837	0.372171	0.18	1331	19.375	7.93333	83.5088	44.7468	1571	46.0341
P. tungurahua	20.8	27.9	0.341346	0.0345764	0.552415	-0.27152	1.2908	-0.558571	-0.0909254	-1.03435	-0.659456	0.29	2398	14.8833	11.7	83.5714	37.8594	1116	29.8493
P. turpinorum	18.8	26.8	0.425532	0.356165	-1.90588	1.32662	-1.90312	-1.38151	1.19252	0.590887	0.197837	0.366667	282.667	25.4445	7.06111	79.9314	64.5593	2224	42.7844
P. turumiquirensis	40	46	0.15	0.725409	0.601227	-0.536585	1.66683	0.0194639	1.45679	-0.43195	1.02464	0.48	2502	13.6167	12.4167	86.2268	72.0585	1441	60.5446
P. uisae	20.7	31.2	0.507246	-0.668612	0.760441	-1.02143	-0.997229	-1.00322	-0.0665527	-0.8136	0.546847	0.173636	2873.61	11.5722	8.14848	81.5845	38.2451	1225.58	49.5378
P. unistrigatus	24	31	0.291667	-0.137315	0.729504	-0.729842	0.753922	0.547542	-0.443474	-1.11469	-0.257223	0.255827	2797.31	12.7617	10.7478	88.7264	32.6968	1078.6	35.3421
P. urani	19.1	23.4	0.225131	0.725409	0.489852	-0.0831888	-0.480851	1.04579	-0.4837	0.621422	0.0327472	0.48	2271	15.8542	8.84167	91.1512	32.1544	2253	39.9187
P. uranobates	19.8	27.8	0.40404	0.734658	0.871301	-0.270634	-1.01893	1.37357	-1.65567	0.0127128	-0.0884511	0.483249	3164.48	14.8877	8.12058	92.7824	19.7509	1740.2	37.9378
P. urichi	23	25	0.0869565	0.305602	-2.0101	1.30604	-1.49049	-1.06446	1.16751	0.376691	0.217424	0.35339	258.169	25.2693	7.53715	81.3146	63.8914	2030.8	43.1377
P. vanadise	19.1	31.7	0.659686	-1.29443	0.176011	0.324285	-0.941319	-0.542967	0.638544	-0.93004	0.833864	0.11	1728.5	18.1771	8.22083	83.642	51.2759	1166.5	55.8833
P. variabilis	17.5	25.3	0.445714	0.796009	-1.46065	1.17946	-0.421954	-0.631913	0.384664	1.69592	-1.3818	0.505366	416.341	24.2185	8.92439	83.2404	46.1385	3554.27	22.0391
P. veletis	27.8	36.6	0.316547	0.907285	-0.40915	0.93096	-0.110138	0.721296	-0.230156	1.02566	0.119715	0.548095	1039.05	22.281	9.3754	89.5646	35.7297	2674.52	41.4035
P. ventriguttatus	21.8	29.4	0.348624	1.54073	-0.808744	0.644899	1.07078	-2.59916	3.07548	-4.31021	2.81169	0.87	734	20.2417	11.3	74.8344	141.258	278	128.231
P. ventrimarmoratus	25.5	43.8	0.717647	0.328077	-1.34523	1.21296	0.355895	-0.731655	1.11708	1.0233	-0.115054	0.359231	460.308	24.4923	10.0923	82.7923	62.5653	2671.85	37.5164
P. verecundus	21.9	22.5	0.0273973	0.292388	0.31788	-0.392409	-0.528721	0.905539	-1.04821	0.038041	0.505128	0.35	1955.5	14.2917	8.775	90.462	25.4269	1759	48.6775
P. verrucolatus	34.5	46.8	0.356522	-1.21376	0.99426	-1.89599	0.737207	-0.520099	0.805504	-1.19983	-0.150837	0.116667	3521.67	8.62917	10.7195	83.7456	54.9623	1040.33	36.9568
P. versicolor	25.2	29.8	0.18254	-0.604485	0.59886	-0.272225	0.710916	-0.444335	-0.0588638	-0.897518	-0.621647	0.181951	2496.85	14.8798	10.675	84.0896	38.3675	1182.71	30.327
P. vertebralis	28	43.9	0.567857	-0.319453	0.514792	-0.346708	-0.454678	1.02662	-1.12784	-0.652276	1.19843	0.224	2320.8	14.5125	8.87833	91.0567	24.5987	1312.4	65.1284
P. vicarius	30.3	34.2	0.128713	0.730593	0.933804	-1.93748	-0.373921	0.872166	-0.871739	-0.111045	-0.625995	0.481818	3341.27	8.50985	8.99242	90.2988	27.3629	1651.18	30.2717
P. viejas	19.1	29.1	0.52356	0.804865	-0.189715	0.859053	-0.230974	0.531212	0.0774593	1.10804	-0.266545	0.508641	1257.54	21.7498	9.19798	88.648	40.6054	2769.66	35.204
P. vilarsi	31.5	43.9	0.393651	0.485846	-2.05148	1.39867	-0.439263	-1.60107	1.05539	1.11844	0.00994481	0.403043	249.043	26.067	8.9	78.9873	60.9809	2781.91	39.5383
P. vilcabambae	14	22	0.571429	-3.63157	0.399847	0.451653	2.30042	0.273515	1.06761	-0.0120652	0.527619	0.02	2100	18.9708	13.725	87.4204	61.2914	1722	49.1394
P. vinhai	17.2	28.5	0.656977	-0.809606	-3.54398	1.2995	-0.546768	-3.02721	2.3313	-0.122275	0.987151	0.156667	68	25.2139	8.75	73.1209	103.661	1643.33	59.5989
P. viridicans	43.9	57.3	0.305239	0.478877	0.515386	-0.317926	-0.484431	1.01711	-1.37154	0.0645558	-0.295788	0.401	2322	14.6533	8.83667	91.0098	22.228	1778.9	34.7743
P. viridis	12.9	23.8	0.844961	0.542343	0.0527897	0.870098	-0.403829	0.805645	-0.51412	0.9159	0.280963	0.42	1552.83	21.8305	8.95	89.9743	31.7502	2552.83	44.3043
P. w-nigrum	46.8	65.4	0.397436	0.258692	0.380074	-0.0126228	-0.435107	0.908174	-0.949342	0.261698	0.122165	0.341502	2064.19	16.2341	8.90585	90.4749	26.494	1934.09	41.4462
P. wagteri	30	44	0.466667	-0.697628	0.81108	-0.893646	2.07369	1.08035	0.0530928	-0.674651	0.1369	0.17	3003	12.0792	13.2417	91.3218	40.196	1300	41.7034
P. walkeri	18.5	25.3	0.367568	0.558132	-1.2141	0.982389	-1.08707	-0.615024	0.836528	0.83449	1.62835	0.424865	515.919	22.6688	8.03356	83.3165	55.676	2466.16	78.0149
P. waoranii	21.2	31.1	0.466981	0.839532	-1.22887	1.10473	-0.381293	-1.16348	0.592206	1.7267	-1.6122	0.521667	509.333	23.6188	8.98195	80.8801	50.2973	3601	20.0067
P. wiensi	33	37	0.121212	0.21172	0.675085	-0.424728	0.550894	0.596155	-2.02499	-1.3917	1.15723	0.33	2668	14.1375	10.4083	88.9601	16.9391	959	64.0114
P. xeniolum	12.6	17.6	0.396825	0.835145	0.960916	-0.369901	-0.842717	1.37266	-1.72519	0.156925	-0.239896	0.52	3421	14.4	8.35	92.7778	19.1881	1850	35.6002
P. xylochobates	35.1	51.3	0.461538	0.762972	0.292616	0.236115	-0.901906	0.873071	-0.853293	0.258739	-0.696112	0.493333	1913	17.6472	8.27222	90.3032	27.5736	1931.67	29.3933
P. yanezi	29.8	36.9	0.238255	-1.17514	0.395458	-0.164979	1.02399	-0.390313	0.18144	-0.448364	-0.915032	0.12	2092	15.425	11.2167	84.3358	42.3996	1431	26.8116
P. yantzaza	22.1	34	0.538462	-2.68129	0.309323	0.295802	0.581204	-0.830847	-0.554471	-0.636882	-1.11644	0.04	1941	18.0042	10.4583	82.3491	31.2219	1321	24.6371
P. yaviensis	21	30	0.428571	0.861259	0.278101	0.451653	-0.121661	-0.228873	-0.185598	0.457914	1.33595	0.53	1889	18.9708	9.35833	85.0758	36.3979	2102	69.0004
P. yukpa	27	28.8	0.0666667	-0.527221	-0.581054	0.941569	-0.11603	-0.430823	0.714005	-0.554912	0.855789	0.1925	894.75	22.3604	9.36667	84.1511	52.9104	1367.75	56.4002
P. yumbo	18.5	22.9	0.237838	-1.29443	0.841308	-1.11554	-0.327735	1.68467	-2.14509	-0.933072	0.250724	0.11	3083	11.2125	9.05833	94.3576	16.1139	1165	43.7452
P. yuruaniensis	24	32	0.333333	0.21172	0.183635	0.378773	0.0341062	-0.433838	0.446701	0.0871041	0.36161	0.33	1740	18.5125	9.59167	84.1374	47.3442	1796	45.8304
P. yustizi	35	50.8	0.451429	0.169534	-0.442889	0.966729	-0.345215	0.879229	-0.360502	-0.474865	0.515765	0.32	1009	22.55	9.03333	90.3333	33.8446	1415	48.8954
P. zeuctotylus	29.6	43.3	0.462838	0.445981	-2.574	1.34447	-0.204238	-1.07949	0.692939	0.968448	0.561813	0.391493	158.09	25.5973	9.23694	81.2485	52.4489	2610.39	49.8501
P. zimmermanae	21.2	25.8	0.216981	-0.196598	-2.85557	1.36629	0.663842	-0.397107	0.586477	0.555922	0.827639	0.245	123.75	25.7854	10.5958	84.3048	50.1776	2191.25	55.7374
P. zoilae	19.8	26.8	0.353535	0.725409	0.516376	-0.23255	-0.445185	-0.3145	0.914187	0.513321	-0.36763	0.48	2324	15.0792	8.89167	84.6825	57.5033	2152	33.7409
P. zophus	23	31.2	0.356522	0.876976	0.57997	-0.375801	-0.764304	1.11813	-1.05039	0.740305	-0.100301	0.536111	2456.17	14.3715	8.45417	91.5087	25.4038	2369.56	37.7495

## Sheet: Body size - Sources
Table S1. Body size database for 495 species of Pristimantis.
Species	SVL_Max_Males	SVL_Max_Female	Source
P. aaptus	29.9	34.8	Lynch, J. D., and J. Lescure. 1980. A collection of eleutherodactyline frogs from northeastern Amazonian Perú with the descriptions of two new species (Amphibia, Salientia, Leptodactylidae). Bulletin du Museum National d'Histoire Naturelle. Paris. Section A, Zoologie, Biologie et Ecologie Animales 2: 303–316.
P. abakapa	21.1	25.8	Rojas-Runjaic, F. J. M., P. E. Salerno, J. C. Señaris, and G. B. Pauly. 2013. Terraranans of the Lost World: a new species of Pristimantis (Amphibia, Craugastoridae) from Abakapá-tepui in the Chimantá massif, Venezuelan Guayana, and additions to the knowledge of P. muchimuk. Zootaxa 3686: 335–355.
P. academicus	14.9	22	Lehr, E., J. Moravec, and L. A. G. Gagliardi-Urrutia. 2010. A new species of Pristimantis (Anura: Strabomantidae) from the Amazonian lowlands of northern Peru. Salamandra 46: 197–203.
P. acatallelus	27.2	31.7	Lynch, J. D., and P. M. Ruiz-Carranza. 1983. New frogs of the genus Eleutherodactylus from the Andes of southern Colombia. Transactions of the Kansas Academy of Science 86: 99–112.
P. acerus	34	45.1	Lynch, J. D., and W. E. Duellman. 1980. The Eleutherodactylus of the Amazonian slopes of the Ecuadorian Andes (Anura: Leptodactylidae). Miscellaneous Publication. Museum of Natural History, University of Kansas 69: 1–86.
P. achatinus	35.1	46.1	Lynch, J. D. y Duellman, W. E. 1997. Frogs of the genus Eleutherodactylus in Western Ecuador: systematics, ecology, and biogeography. The University of Kansas, Natural History Museum, Special Publication 23:1-236.
P. achuar	16.6	23.5	Duellman, W. E., and J. R. Mendelson, III. 1995. Amphibians and reptiles from northern Departamento Loreto, Peru: Taxonomy and biogeography. University of Kansas Science Bulletin 55: 329–376.
P. actinolaimus	27.5	36.2	Lynch, J. D., and J. V. Rueda-Almonacid. 1998. Additional new species of frogs (genus Eleutherodactylus) from cloud forests of eastern Departamento de Caldas, Colombia. Revista de la Academia Colombiana de Ciencias Exactas, Físicas y Naturales 22: 287–298.
P. actites	40	64.2	Lynch, J. D. y Duellman, W. E. 1997. Frogs of the genus Eleutherodactylus in Western Ecuador: systematics, ecology, and biogeography. The University of Kansas, Natural History Museum, Special Publication 23:1-236.
P. acuminatus	24.01	33.45	Ortega-Andrade, H., Rojas-Soto, O., Valencia, J., Espinosa de los Monteros, A., Morrone, J., Ron, S., Cannatella, D. 2015. Insights from integrative systematics reveal cryptic diversity in Pristimantis frogs (Anura: Craugastoridae) from the upper amazon basin PLoS ONE 10(11) e0143392.
P. acutirostris	19.9	27.1	Lynch, J. D. 1984. New frogs (Leptodactylidae: Eleutherodactylus) from cloud forest of the northern Cordillera Oriental, Colombia. Contributions in Biology and Geology. Milwaukee Public Museum 60: 1–19.
P. aemulatus	14.2	21.9	Ruiz-Carranza, P. M., J. D. Lynch, and M. C. Ardila-Robayo. 1997. Seis nuevas especies de Eleutherodactylus Duméril & Bibron, 1841 (Amphibia: Leptodactylidae) del Norte de la Cordillera Occidental de Colombia. Revista de la Academia Colombiana de Ciencias Exactas, Físicas y Naturales 21: 155–179.
P. affinis	27	47.7	Lynch, J. D. y Duellman, W. E. 1997. Frogs of the genus Eleutherodactylus in Western Ecuador: systematics, ecology, and biogeography. The University of Kansas, Natural History Museum, Special Publication 23:1-236.
P. afrox	33.3	45.8	Reyes-Puig, C., M. H. Yánez-Muñoz, J. A. Ortega, and S. R. Ron. 2020. Relaciones filogenéticas del subgénero Hypodictyon (Anura: Strabomantidae: Pristimantis) con la descripción de tres especies nuevas de la región del Chocó. Revista Mexicana de Biodiversidad 91 (e913013): 1–38 (https://doi.org/10.22201/ib.20078706e.2020.91.3013).
P. alalocophus	23.8	32.1	Roa-Trujillo, S. H., and P. M. Ruiz-Carranza. 1991. Una nueva especie de Eleutherodactylus (Amphibia: Leptodactylidae) de la Cordillera Central de Colombia. Caldasia. Bogotá 16: 343–348.
P. albericoi	20.7	29.3	Lynch, J. D., and P. M. Ruiz-Carranza. 1996. New sister-species of Eleutherodactylus from the Cordillera Occidental of southwestern Colombia (Amphibia: Salientia: Leptodactylidae). Revista de la Academia Colombiana de Ciencias Exactas, Físicas y Naturales 20: 347–363.
P. albertus	19.5	24.2	Duellman, W. E., and S. B. Hedges. 2007. Three new species of Pristimantis (Lissamphibia, Anura) from montane forests of the Cordillera Yanachaga in central Peru. Phyllomedusa. Belo Horizonte 6: 119–135.
P. alius	19.2	24	Cuellar-Valencia, O. M., F. G. Arriaga-Jaramillo, I. García-Gómez, I. Ceballaos-Castro, W. Bolívar-García, D. A. Velásquez-Trujillo, A. S. Ortiz-Baez, and J. J. Ospina-Sarria. 2021. Two new species of Pristimantis (Anura: Strabomantidae) From the Serranía de los Paraguas: A priority site for conservation of amphibians in Colombia. Herpetologica 77: 72–84.
P. almendariz	26.4	38.7	Brito-M., J., and G. Pozo-Zamora. 2013. Una nueva especie de rana terrestre del género Pristimantis (Amphibia: Craugastoridae), de la Cordillera de Kutukú, Ecuador. Papéis Avulsos de Zoologia. São Paulo 53: 315‑325.
P. altae	21	27	Savage, J.M. 2002. The Amphibians and Reptiles of Costa Rica. The University of Chicago Press. China. 934 pp.
P. altamazonicus	19.8	30.1	Ortega-Andrade, H. M., Rojas-Soto, O. R., de los Monteros, A. E., Valencia, J. H., Read, M., & Ron, S. R. 2017. Revalidation of Pristimantis brevicrus (Anura, Craugastoridae) with taxonomic comments on a widespread Amazonian direct-developing frog. Herpetological Journal, 27(1).
P. altamnis	22.3	28.3	Elmer, K. R., and D. C. Cannatella. 2008. Three new species of leaflitter frogs from the upper Amazon forests: cryptic diversity within Pristimantis "ockendeni" (Anura: Strabomantidae) in Ecuador. Zootaxa 1784: 11–38.
P. amaguanae	16.3	20.4	Ron, S. R., J. Carrión, M. A. Caminer, Y. Sagredo, M. J. Navarrete, J. A. Ortega, A. Varela-Jaramillo, M. A. Vidal-Maldonado, and C. Terán. 2020. Three new species of frogs of the genus Pristimantis (Anura, Strabomantidae) with a redefinition of the P. lacrimosus species group. ZooKeys 993: 121–155
P. ameliae	23.4	26.3	Barrio-Amorós, C. L. 2012 "2011". A new Pristimantis Jiménez de la Espada, 1870 (Anura: Strabomantidae) from the cloud forests in the Venezuelan Andes. Anartia. Zulia, Venezuela 23: 17–26.
P. andinogigas	42.5	50.5	Yánez-Muñoz, M. H., D. Veintimilla-Yánez, D. Batallas-R., and D. F. Cisneros-Heredia. 2019. A new giant Pristimantis (Anura, Craugastoridae) from the paramos of the Podocarpus National Park, southern Ecuador. ZooKeys 852: 137–156.
P. andinognomus	14.5	17.9	Lehr, E., and L. A. Coloma. 2008. A minute new Ecuadorian Andean frog (Anura: Strabomantidae, Pristimantis). Herpetologica 64: 354–367.
P. angustilineatus	20.4	24.8	Lynch, J. D. 1998. New species of Eleutherodactylus from the Cordillera Occidental of western Colombia with a synopsis of the distributions of species in western Colombia. Revista de la Academia Colombiana de Ciencias Exactas, Físicas y Naturales 22: 117–148.
P. aniptopalmatus	16.5	22	Duellman, W. E., and S. B. Hedges. 2005. Eleutherodactyline frogs (Anura: Leptodactylidae) from the Cordillera Yanchaga in central Peru. Copeia 2005: 526–538.
P. anolirex	31.8	40	Lynch, J. D. 1983. A new leptodactylid frog from the Cordillera Oriental of Colombia. Rhodin, A. G. J., and K. Miyata eds., Advances in Herpetology and Evolutionary Biology. Essays in Honor of Ernest E. Williams: 52–57. Cambridge, Massachusetts, Museum of Comparative Zoology, Harvard University.
P. antisuyu	15	23.6	Catenazzi, A., & Lehr, E. 2018. Pristimantis antisuyu sp. n. and Pristimantis erythroinguinis sp. n., two new species of terrestrial-breeding frogs (Anura, Strabomantidae) from the eastern slopes of the Andes in Manu National Park, Peru. Zootaxa, 4394(2), 185-206.
P. apiculatus	21.8	26.3	Lynch, J. D., and P. A. Burrowes. 1990. The frogs of the genus Eleutherodactylus (family Leptodactylidae) at the La Planada Reserve in southwestern Colombia with descriptions of eight new species. Occasional Papers of the Museum of Natural History, University of Kansas 136: 1–31.
P. appendiculatus	21	35	Lynch, J. D. y Duellman, W. E. 1997. Frogs of the genus Eleutherodactylus in Western Ecuador: systematics, ecology, and biogeography. The University of Kansas, Natural History Museum, Special Publication 23:1-236.
P. aquilonaris	17.6	23	Lehr, E., C. Aguilar, K. Siu-Ting, and J. C. Jordán. 2007. Three new species of Pristimantis (Anura: Leptodactylidae) from the Cordillera de Huancabamba in northern Peru. Herpetologica 63: 519–536
P. ardalonychus	21.9	27.4	Duellman, W. E., and J. B. Pramuk. 1999. Frogs of the genus Eleutherodactylus (Anura: Leptodactylidae) in the Andes of northern Peru. Scientific Papers. Natural History Museum, University of Kansas 13: 1–78.
P. ardilae	29.1	39.7	Acevedo-Rincón, A. A., O. Armesto, and R. E. Palma. 2020. Two new species of Pristimantis (Anura: Craugastoridae) with notes on the distribution of the genus in northeastern Colombia. Zootaxa 4750: 499–523.
P. astralos	27.2	32.8	Lehr, E., S. Lyu, and A. Catenazzi. 2021. A new, critically endangered species of Pristimantis (Amphibia: Anura: Strabomantidae) from a mining area in the Cordillera Occidental of northern Peru (Región Cajamarca). Salamandra 57: 15–26 .
P. atillo	28.1	35.3	Páez, N. B., and S. R. Ron. 2019. Systematics of Huicundomantis, a new subgenus of Pristimantis (Anura, Strabomantidae) with extraordinary cryptic diversity and eleven new species. ZooKeys 868: 1–112.
P. atrabracus	18.9	22.7	Duellman, W. E., and J. B. Pramuk. 1999. Frogs of the genus Eleutherodactylus (Anura: Leptodactylidae) in the Andes of northern Peru. Scientific Papers. Natural History Museum, University of Kansas 13: 1–78.
P. atratus	24	29.2	Lynch, J. D. 1979. Leptodactylid frogs of the genus Eleutherodactylus from the Andes of southern Ecuador. Miscellaneous Publication. Museum of Natural History, University of Kansas 66: 1–62.
P. attenboroughi	19.2	23	Lehr, E., and R. von May. 2017. A new species of terrestrial-breeding frog (Amphibia, Craugastoridae, Pristimantis) from high elevations of the Pui Pui Protected Forest in central Peru. ZooKeys 660: 17–42.
P. aurantiguttatus	20.3	30.4	Ruiz-Carranza, P. M., J. D. Lynch, and M. C. Ardila-Robayo. 1997. Seis nuevas especies de Eleutherodactylus Duméril & Bibron, 1841 (Amphibia: Leptodactylidae) del Norte de la Cordillera Occidental de Colombia. Revista de la Academia Colombiana de Ciencias Exactas, Físicas y Naturales 21: 155–179.
P. aureolineatus	28.8	30.5	Guayasamin, J. M., S. R. Ron, D. F. Cisneros-Heredia, W. W. Lamar, and S. F. McCracken. 2006. A new species of frog of the Eleutherodactylus lacrimosus assemblage (Leptodactylidae) from the western Amazon Basin, with comments on the utility of canopy surveys in lowland rainforest. Herpetologica 62: 191–202.
P. aureoventris	22.7	29	Kok, P. J. R., D. B. Means, and F. Bossuyt. 2011. A new highland species of Pristimantis Jiménez de la Espada, 1871 (Anura: Strabomantidae) from the Pantepui region, Northern South America. Zootaxa 2934: 1-19.
P. auricarens	18	25	Myers, C. W., and M. A. Donnelly. 2008. The summit herpetofauna of Auyantepui, Venezuela: report from the Robert G. Goelet American Museum–Terramar Expedition. Bulletin of the American Museum of Natural History 308: 1–147
P. avicuporum	25.2	34.3	Duellman, W. E., and J. B. Pramuk. 1999. Frogs of the genus Eleutherodactylus (Anura: Leptodactylidae) in the Andes of northern Peru. Scientific Papers. Natural History Museum, University of Kansas 13: 1–78.
P. avius	24	33	Myers, C. W., and M. A. Donnelly. 1997. A tepui herpetofauna on a granitic mountain (Tamacuari) in the borderland between Venezuela and Brazil: Report from the Phipps Tapirapecó Expedition. American Museum Novitates 3213: 1–71
P. bacchus	29.4	34.9	Lynch, J. D. 1984. New frogs (Leptodactylidae: Eleutherodactylus) from cloud forest of the northern Cordillera Oriental, Colombia. Contributions in Biology and Geology. Milwaukee Public Museum 60: 1–19.
P. baiotis	18.5	21.5	Lynch, J. D. 1998. New species of Eleutherodactylus from the Cordillera Occidental of western Colombia with a synopsis of the distributions of species in western Colombia. Revista de la Academia Colombiana de Ciencias Exactas, Físicas y Naturales 22: 117–148.
P. balionotus	22.2	29.1	Lynch, J. D. 1979. Leptodactylid frogs of the genus Eleutherodactylus from the Andes of southern Ecuador. Miscellaneous Publication. Museum of Natural History, University of Kansas 66: 1–62.
P. bambu	20.1	26.4	Arteaga-Navarro, A. F., and J. M. Guayasamin. 2011. A new frog of the genus Pristimantis (Amphibia: Strabomantidae) from the high Andes of southeastern Ecuador, discovered using morphological and molecular data. Zootaxa 2876: 17–29.
P. barrigai	26.9	31.5	Brito, J., and A. Almendáriz C. 2018. Una especie nueva de rana Pristimantis (Amphibia: Strabomantidae) de ojos rojos de la Cordillera de Cóndor, Ecuador. Cuadernos de Herpetología 32: 31–40.
P. baryecuus	30.4	43.5	ynch, J. D. 1979. Leptodactylid frogs of the genus Eleutherodactylus from the Andes of southern Ecuador. Miscellaneous Publication. Museum of Natural History, University of Kansas 66: 1–62.
P. batrachites	17	21.7	Lynch, J. D. 2003. New species of frogs (Eleutherodactylus: Leptodactylidae) from the Cordillera Oriental of Norte de Santander and Santander, Colombia. Revista de la Academia Colombiana de Ciencias Exactas, Físicas y Naturales 27: 449–460.
P. bearsei	25.5	38.8	Duellman, W. E. 1992. Eleutherodactylus bearsei new species (Anura: Leptodactylidae) from northeastern Peru. Occasional Papers of the Museum of Natural History, University of Kansas 150: 1–7.
P. bellae	23.9	25.8	Reyes-Puig, J. P., and M. H. Yánez-Muñoz. 2012. Una nueva especie de Pristimantis (Anura: Craugastoridae) del corredor ecológico Llangantes-Sangay, Andes de Ecuador. Papéis Avulsos de Zoologia. São Paulo 52: 81–91.
P. bellator	21.2	24.3	Lehr, E., C. Aguilar, K. Siu-Ting, and J. C. Jordán. 2007. Three new species of Pristimantis (Anura: Leptodactylidae) from the Cordillera de Huancabamba in northern Peru. Herpetologica 63: 519–536
P. bellona	32.9	45.8	Lynch, J. D. 1992. A new species of Eleutherodactylus (Amphibia: Leptodactylidae) from western Colombia with cranial co-ossification. Copeia 1992: 826–831.
P. bicantus	15.8	21.7	Guayasamin, J. M., and W. C. Funk. 2009. The amphibian community at Yanayacu Biological Station, Ecuador, with a comparison of vertical microhabitat use among Pristimantis species and the description of a new species of the Pristimantis myersi group. Zootaxa 2220: 41–66.
P. bicolor	29.1	39.2	Rueda-Almonacid, J. V., and J. D. Lynch. 1983. Una nueva especie de Eleutherodactylus (Amphibia: Leptodactylidae) para la Cordillera Oriental de Colombia. Lozania. Bogotá 42: 1–6.
P. bicumulus	23	37	Rodríguez, J. P., & Rojas-Suárez, F. 1995. Libro rojo de la fauna venezolana. Caracas, Venezuela: Provita.
P. boconoensis	23.9	27.8	Rivero, J. A., and H. Mayorga. 1973. Un nuevo Eleutherodactylus (Amphibia, Salientia) del Páramo de Guaramacal, Estdo Trujillo, Venezuela. Caribbean Journal of Science 13: 75–79.
P. bogotensis	26	35	Bernal, X., & Guzman, F. 1999. The advertisement calls of three Eleutherodactylus species (Anura: Leptodactylidae) in a Colombian highland community. Rev. Acad. Colomb. Cienc, 23, 261-264.
P. boulengeri	25.6	33.8	Lynch, J. D. 1981. Two new species of Eleutherodactylus from western Colombia (Amphibia: Anura: Leptodactylidae). Occasional Papers of the Museum of Zoology, University of Michigan 697: 1–12.
P. bounides	21	24.4	Lehr, E., R. von May, J. Moravec, and J. C. Cusi. 2017. Three new species of Pristimantis (Amphibia, Anura, Craugastoridae) from upper montane forests and high Andean grasslands of the Pui Pui Protected Forest in central Peru. Zootaxa 4299: 301–336.
P. bowara	28.4	39.7	Acevedo-Rincón, A. A., O. Armesto, and R. E. Palma. 2020. Two new species of Pristimantis (Anura: Craugastoridae) with notes on the distribution of the genus in northeastern Colombia. Zootaxa 4750: 499–523.
P. brevicrus	24.4	35	Ortega-Andrade, H. M., Rojas-Soto, O., Espinosa de los Monteros, A., Valencia, J. H., Read, M., Ron, S. R. 2017. Revalidation of Pristimantis brevicrus (Anura, Craugastoridae) with taxonomic comments on a widespread Amazonian direct-developing frog. Herpetological Journal 26: 87–103.
P. brevifrons	19.7	25	Lynch, J. D. 1998. New species of Eleutherodactylus from the Cordillera Occidental of western Colombia with a synopsis of the distributions of species in western Colombia. Revista de la Academia Colombiana de Ciencias Exactas, Físicas y Naturales 22: 117–148.
P. briceni	36.2	45	La Marca, E. 2007. Sinopsis taxonómica de dos géneros nuevos de anfibios (Anura: Leptodactylidae) de los Andes de Venezuela. Herpetotropicos, 3(2), 67-87.
P. bromeliaceus	22.8	28.5	Lynch, J. D. 1979. Leptodactylid frogs of the genus Eleutherodactylus from the Andes of southern Ecuador. Miscellaneous Publication. Museum of Natural History, University of Kansas 66: 1–62.
P. buckleyi	38.7	48.8	Lynch, J. D. 1981. Leptodactylid frogs of the genus Eleutherodactylus in the Andes of Northern Ecuador and adjacent Colombia. The University of Kansas, Museum of Natural History, Miscellaneous Publications 72:1-46.
P. buenaventura	21.9	29.9	Arteaga-Navarro, A. F., R. A. Pyron, N. Peñafiel, P. Romero-Barreto, J. Culebras, L. Bustamante, M. H. Yánez-Muñoz, and J. M. Guayasamin. 2016. Comparative phylogeography reveals cryptic diversity and repeated patterns of cladogenesis for amphibians and reptiles in northwestern Ecuador. PLoS (Public Library of Science) One 11(4: e0151746): 1–40.
P. bustamante	15.7	21.2	Chaparro, J. C., A. P. Motta, R. C. Gutiérrez, and J. M. Padial. 2012. A new species of Pristimantis (Anura: Strabomantidae) from Andean cloud forests of northern Peru. Zootaxa 3192: 39–48.
P. cacao	43	52.3	Lynch, J. D. 1992. A new species of leptodactylid frog (Eleutherodactylus) from southwestern Colombia. Herpetologica 48: 347–350.
P. caeruleonotus	14.6	22.6	Lehr, E., C. Aguilar, K. Siu-Ting, and J. C. Jordán. 2007. Three new species of Pristimantis (Anura: Leptodactylidae) from the Cordillera de Huancabamba in northern Peru. Herpetologica 63: 519–536
P. cajamarcensis	24.1	33.8	Lynch, J. D. y Duellman, W. E. 1997. Frogs of the genus Eleutherodactylus in Western Ecuador: systematics, ecology, and biogeography. The University of Kansas, Natural History Museum, Special Publication 23:1-236.
P. cajanuma	16.4	22.1	Urgilés, V. L., P. Székely, D. Székely, N. Christodoulides, J. C. Sánchez-Nivicela, and A. E. Savage. 2019. Genetic delimitation of Pristimantis orestes (Lynch, 1979) and P. saturninoi Brito et al., 2017 and description of two new terrestrial frogs from the Pristimantis orestes species group (Anura, Strabomantidae) . ZooKeys 864: 111–146
P. calcaratus	17	24	Hutter, C. R. y Guayasamin, J. M. 2015. Cryptic diversity concealed in the Andean cloud forests: two new species of rainfrogs (Pristimantis) uncovered by molecular and bioacoustic data. Neotropical Biodiversity 1: 36–59.
P. calcarulatus	23.8	31.2	Lynch, J. D. 1976. New species of frogs (Leptodactylidae: Eleutherodactylus) from the Pacific versant of Ecuador. Occasional Papers of the Museum of Natural History, University of Kansas 55: 1–33.
P. calima	24	40	Ospina-Sarria, J. J., and W. E. Duellman. 2019. Two new Species of Pristimantis (Amphibia: Anura: Strabomantidae) from southwestern Colombia. Herpetologica 75: 85–95.
P. cantitans	35	45	Myers, C. W., and M. A. Donnelly. 1996. A new herpetofauna from Cerro Yaví, Venezuela: First results of the Robert G. Goelet American Museum–Terramar Expedition to the northwestern tepuis. American Museum Novitates 3172: 1–56
P. capitonis	22.7	28.9	Lynch, J. D. 1998. New species of Eleutherodactylus from the Cordillera Occidental of western Colombia with a synopsis of the distributions of species in western Colombia. Revista de la Academia Colombiana de Ciencias Exactas, Físicas y Naturales 22: 117–148.
P. caprifer	30.4	43.8	Lynch, J. D. 1977. A new frog (Leptodactylidae: Eleutherodactylus) from the Pacific lowlands of Ecuador. Copeia 1977: 282–284.
P. carlossanchezi	24.3	29.5	Arroyo, S. B. 2007. New frog (Brachycephalidae: Eleutherodactylus) from the Western Flank of the Cordillera Oriental of Colombia. Zootaxa 1389: 61–68.
P. carmelitae	39.2	48.8	Ruthven, A. G. 1922. The amphibians and reptiles of the Sierra Nevada de Santa Marta, Colombia. Miscellaneous Publications. Museum of Zoology, University of Michigan 8: 1–69.
P. carranguerorum	32.7	50.7	Lynch, J. D. 1994. Two new species of the Eleutherodactylus conspicillatus group (Amphibia: Leptodactylidae) from the Cordillera Oriental of Colombia. Revista de la Academia Colombiana de Ciencias Exactas, Físicas y Naturales 19: 187–193.
P. carvalhoi	14.8	24	Lehr, E., & Duellman, W. E. 2009. Terrestrial-breeding frogs (Strabomantidae) in Peru. Natur und Tier Verlag.
P. caryophyllaceus	21.2	26.2	Ryan, M. J., Lips, K. R., & Giermakowski, J. T. 2010. New Species of Pristimantis (Anura: Terrarana: Strabomantinae) from Lower Central America. Journal of Herpetology, 44(2), 193-200.
P. cedros	23	28.6	Hutter, C. R., and J. M. Guayasamin. 2015. Cryptic diversity concealed in the Andean cloud forests: two new species of rainfrogs (Pristimantis) uncovered by molecular and bioacoustic data. Neotropical Biodiversity 1: 35–59.
P. celator	21.4	24.5	Lynch, J. D. 1976. New species of frogs (Leptodactylidae: Eleutherodactylus) from the Pacific versant of Ecuador. Occasional Papers of the Museum of Natural History, University of Kansas 55: 1–33.
P. cerasinus	25	35	Savage, J. M. 2002. The amphibians and reptiles of Costa Rica: a herpetofauna between two continents, between two seas. University of Chicago press.
P. ceuthospilus	25.8	26.7	Duellman, W. E., and E. R. Wild. 1993. Anuran amphibians from the Cordillera de Huancabamba, northern Peru: Systematics, ecology, and biogeography. Occasional Papers of the Museum of Natural History, University of Kansas 157: 1–53.
P. chalceus	26.9	31.2	Lynch, J. D. y Duellman, W. E. 1997. Frogs of the genus Eleutherodactylus in Western Ecuador: systematics, ecology, and biogeography. The University of Kansas, Natural History Museum, Special Publication 23:1-236.
P. chamezensis	23.7	24.9	Acosta-Galvis, A. R., A. M. Saldarriaga-Gómez, B. Ramírez, and M. A. Vargas-Ramírez. 2020. A new Terrarana frog of genus Pristimantis from an unexplored cloud forest from the eastern Andes, Colombia. ZooKeys 961: 129–156
P. charlottevillensis	30.5	48.1	Kaiser, H., C. M. Dwyer, W. Feichtinger, and M. Schmid. 1995. A new species of Eleutherodactylus (Anura: Leptodactylidae) from Tobago, West Indies and its morphometric and cytogenetic characterization. Herpetological Natural History 3: 151–163.
P. chiastonotus	39.7	53.4	Lynch, J. D., and M. S. Hoogmoed. 1977. Two species of Eleutherodactylus (Amphibia: Leptodactylidae) from northeastern South America. Proceedings of the Biological Society of Washington 90: 424–439.
P. chimu	20.5	25.7	Lehr, E. 2007. New eleutherodactyline frogs (Leptodactylidae: Pristimantis, Phrynopus) from Peru. Bulletin of the Museum of Comparative Zoology. Cambridge, Massachusetts 159: 145–178.
P. chloronotus	30.3	38.9	Lynch, J. D. 1969. Identity of two Andean Eleutherodactylus with the description of a new species (Amphibia: Leptodactylidae). Journal of Herpetology 3: 135–143.
P. chocoensis	47.3	58	Reyes-Puig, C., M. H. Yánez-Muñoz, J. A. Ortega, and S. R. Ron. 2020. Relaciones filogenéticas del subgénero Hypodictyon (Anura: Strabomantidae: Pristimantis) con la descripción de tres especies nuevas de la región del Chocó. Revista Mexicana de Biodiversidad 91 (e913013): 1–38
P. cisnerosi	29.8	49.1	Reyes-Puig, C., Yánez-Muñoz, M. H., Ortega, J. A., & Ron, S. R. 2020. Relaciones filogenéticas del subgénero Hypodictyon (Anura: Strabomantidae: Pristimantis) con la descripción de tres especies nuevas de la región del Chocó. Revista mexicana de biodiversidad, 91.
P. citriogaster	41.3	51	Duellman, W. E. 1992. A new species of the Eleutherodactylus conspicillatus group (Anura: Leptodactylidae) from northeastern Peru. Revista Española de Herpetología 6: 23–29.
P. colodactylus	19.6	23.2	ynch, J. D. 1979. Leptodactylid frogs of the genus Eleutherodactylus from the Andes of southern Ecuador. Miscellaneous Publication. Museum of Natural History, University of Kansas 66: 1–62.
P. colonensis	19.5	30.1	Mueses-Cisneros, J. J. 2007. Two new species of the genus Eleutherodactylus (Anura: Brachycephalidae) from Valle de Sibundoy, Putumayo, Colombia. Zootaxa 1498: 35–43.
P. condor	39.5	63.2	Duellman, W. E. y Pramuk, J. B. 1999. Frogs of the Genus Eleutherodactylus (Anura: Leptodactylidae) in the Andes of Northern Peru. Scientific Papers, Natural History Museum, The University of Kansas 13:1-78
P. conservatio	21.7	33.8	Barrio-Amoros, C. L., Heinicke, M. P., & Hedges, S. B. 2013. A new tuberculated Pristimantis (Anura, Terrarana, Strabomantidae) from the Venezuelan Andes, redescription of Pristimantis pleurostriatus, and variation within Pristimantis vanadisae. Zootaxa, 3647(1), 43-62.
P. conspicillatus	30.1	48.8	Lynch, J. D. y Duellman, W. E. 1980. The Eleutherodactylus of the Amazonian slopes of the Ecuadorian Andes (Anura: Leptodactylidae). The University of Kansas, Museum of Natural History, Miscellaneous Publications 69:1-86.
P. cordovae	23.2	27.1	Lehr, E., and W. E. Duellman. 2007. Two new species of Eleutherodactylus (Anura: Leptodactylidae) from the Cordillera Occidental in Peru. Copeia 2007: 140–149.
P. corniger	28.1	38.1	Lynch, J. D., and Á. M. Suárez-Mayorga. 2003. Two additional new species of Eleutherodactylus (Leptodactylidae) from southwestern Colombia. Revista de la Academia Colombiana de Ciencias Exactas, Físicas y Naturales 27: 607–612.
P. corrugatus	19.8	26.2	Duellman, W. E., E. Lehr, and P. J. Venegas. 2006. Two new species of Eleutherodactylus (Anura: Leptodactylidae) from the Andes of northern Peru. Zootaxa 1285: 51–64.
P. cremnobates	32.5	51.7	Lynch, J. D. y Duellman, W. E. 1980. The Eleutherodactylus of the Amazonian slopes of the Ecuadorian Andes (Anura: Leptodactylidae). The University of Kansas, Museum of Natural History, Miscellaneous Publications 69:1-86
P. crenunguis	49.2	64.5	Lynch, J. D. 1976. New species of frogs (Leptodactylidae: Eleutherodactylus) from the Pacific versant of Ecuador. Occasional Papers of the Museum of Natural History, University of Kansas 55: 1–33.
P. cristinae	42.7	62.7	Lynch, J. D., and P. M. Ruiz-Carranza. 1985. A synopsis of the frogs of the genus Eleutherodactylus from the Sierra Nevada de Santa Marta. Occasional Papers of the Museum of Zoology, University of Michigan 711: 1–59.
P. croceoinguinis	18.2	21.9	Lynch, J. D. 1968. Two new frogs of the genus Eleutherodactylus from eastern Ecuador (Amphibia: Leptodactylidae). Journal of Herpetology 2: 129–135.
P. crucifer	20.6	34.5	Lynch, J. D. y Duellman, W. E. 1997. Frogs of the genus Eleutherodactylus in Western Ecuador: systematics, ecology, and biogeography. The University of Kansas, Natural History Museum, Special Publication 23:1-236
P. cruciocularis	15.4	21.8	Lehr, E., M. Lundberg, C. Aguilar, and R. von May. 2006. New species of Eleutherodactylus (Anura: Leptodactylidae) from the eastern Andes of central Peru with comments on central Peruvian Eleutherodactylus. Herpetological Monographs 20: 105–128.
P. cruentus	25	38	Savage, J. M. 2002. The amphibians and reptiles of Costa Rica: a herpetofauna between two continents, between two seas. University of Chicago press.
P. cryophilius	36.8	49.8	Lynch, J. D. 1979. Leptodactylid frogs of the genus Eleutherodactylus from the Andes of southern Ecuador. Miscellaneous Publication. Museum of Natural History, University of Kansas 66: 1–62.
P. cryptomelas	30.3	38.6	Lynch, J. D. 1979. Leptodactylid frogs of the genus Eleutherodactylus from the Andes of southern Ecuador. Miscellaneous Publication. Museum of Natural History, University of Kansas 66: 1–62.
P. cuentasi	24.9	30.6	Lynch, J. D. 2003. Two new frogs (Eleutherodactylus) from the Serranía de Perija, Colombia. Revista de la Academia Colombiana de Ciencias Exactas, Físicas y Naturales 27: 613–617.
P. culatensis	20.9	42.8	La Marca, E. 2007 "2006". Sinopsis taxonómica de dos géneros nuevos de anfibios (Anura: Leptodactylidae) de los Andes de Venezuela. Herpetotropicos. Mérida, Venezuela 3: 67–87.
P. curtipes	32.5	42.9	Lynch, J. D. 1981. Leptodactylid frogs of the genus Eleutherodactylus in the Andes of Northern Ecuador and adjacent Colombia. The University of Kansas, Museum of Natural History, Miscellaneous Publications 72:1-46.
P. danae	33.8	45.8	Duellman, W. E. 1978. New species of leptodactylid frogs of the genus Eleutherodactylus from the Cosñipata Valley, Perú. Proceedings of the Biological Society of Washington 91: 418–430.
P. degener	22.2	31.9	Lynch, J. D., and W. E. Duellman. 1997. Frogs of the genus Eleutherodactylus in western Ecuador. Systematics, ecology, and biogeography. Special Publication. Natural History Museum, University of Kansas 23: 1–236.
P. deinops	36.6	49.6	Lynch, J. D. 1996. New frogs of the genus Eleutherodactylus (family Leptodactylidae) from the San Antonio region of the Colombian Cordillera Occidental. Revista de la Academia Colombiana de Ciencias Exactas, Físicas y Naturales 20: 331–345.
P. delicatus	22	31.3	Ruthven, A. G. 1917. A new amphibian of the genus Eleutherodactylus from the Santa Marta Mountains, Colombia. Occasional Papers of the Museum of Zoology, University of Michigan 43: 1–3.
P. dendrobatoides	28	32	Means, D. B., and J. M. Savage. 2007. Three new malodorous rainfrogs of the genus Pristimantis (Anura: Brachycephalidae) from the Wokomung Massif in west-central Guyana, South America. Zootaxa 1658: 39–55.
P. devillei	31.6	44.7	Lynch, J. D. y Duellman, W. E. 1980. The Eleutherodactylus of the Amazonian slopes of the Ecuadorian Andes (Anura: Leptodactylidae). The University of Kansas, Museum of Natural History, Miscellaneous Publications 69:1-86.
P. deyi	23.5	34.2	Lehr, E., C. Gregory, and A. Catenazzi. 2013. A new species of Pristimantis (Amphibia: Anura: Strabomantidae) from the Río Abiseo National Park, Peru . Zootaxa 3731: 201–211.
P. diadematus	27.4	44.5	Lynch, J. D. y Duellman, W. E. 1980. The Eleutherodactylus of the Amazonian slopes of the Ecuadorian Andes (Anura: Leptodactylidae). The University of Kansas, Museum of Natural History, Miscellaneous Publications 69:1-86.
P. diaphonus	31.5	41.5	Lynch, J. D. 1986. New species of Eleutherodactylus of Colombia (Amphibia: Leptodactylidae) II: Four species from the cloud forests of the western Cordilleras. Caldasia. Bogotá 15: 629–647.
P. diogenes	27.8	46.7	Lynch, J. D., and P. M. Ruiz-Carranza. 1996. New sister-species of Eleutherodactylus from the Cordillera Occidental of southwestern Colombia (Amphibia: Salientia: Leptodactylidae). Revista de la Academia Colombiana de Ciencias Exactas, Físicas y Naturales 20: 347–363.
P. dorado	17.9	25.6	Rivera-Correa, M., F. Lamadrid-Feris, and A. J. Crawford. 2016. A new small golden frog of the genus Pristimantis (Anura: Craugastoridae) from an Andean cloud forest of Colombia. Amphibia-Reptilia 37: 153–166.
P. dorsopictus	22	31.6	Rivero, J. A., and M. A. Serna. 1988 "1987". Tres nuevas especies de Eleutherodactylus (Amphibia, Leptodactylidae) de Antioquia, Colombia. Caribbean Journal of Science 23: 386–399.
P. duellmani	36	45.8	Lynch, J. D. 1980. Two new species of earless frogs allied to Eleutherodactylus surdus (Leptodactylidae) from the Pacific slopes of the Ecuadorian Andes. Proceedings of the Biological Society of Washington 93: 327–338.
P. duende	20	29.7	Lynch, J. D. 2001. A small amphibian fauna from a previously unexplored paramo of the Cordillera Occidental in western Colombia. Journal of Herpetology 35: 226–231.
P. dundeei	27	36	Heyer, W. R., and A. M. Muñoz. 1999. Validation of Eleutherodactylus crepitans Bokermann, 1965, notes on the types and type locality of Telatrema heterodactylum Miranda-Ribeiro, 1937, and a description of a new species of Eleutherodactylus from Mato Grosso, Brazil (Amphibia: Anura: Leptodactylidae). Proceedings of the Biological Society of Washington 112: 1–18.
P. ecuadorensis	25.4	40.2	Guayasamin, J. M., Hutter, C. R., Tapia, E. E., Culebras, J., Peñafiel, N., Pyron, R. A., ... & Arteaga, A. 2017. Diversification of the rainfrog Pristimantis ornatissimus in the lowlands and Andean foothills of Ecuador. PloS one, 12(3), e0172615.
P. educatoris	20.4	37.7	Ryan, M. J., K. R. Lips, and J. T. Giermakowski. 2010. New species of Pristimantis (Anura: Terrarana: Strabomantinae) from Lower Central America. Journal of Herpetology 44: 193–200.
P. elegans	37.5	40.2	Peters, W. C. H. 1863. Fernere Mittheilungen über neue Batrachier. Monatsberichte der Königlichen Preussische Akademie des Wissenschaften zu Berlin 1863: 445–470.
P. enigmaticus	24.7	36.3	Ortega-Andrade, H. M., O. R. Rojas-Soto, J. H. Valencia, A. Espinosa de los Monteros, J. J. Morrone, S. R. Ron, and D. C. Cannatella. 2015. Insights from integrative systematics reveal cryptic diversity in Pristimantis frogs (Anura: Craugastoridae) from the Upper Amazon Basin. PLoS (Public Library of Science) One 10(11): e0143392: 1–43.
P. epacrus	27.3	44.7	Lynch, J. D., and Á. M. Suárez-Mayorga. 2000. A new frog (Eleutherodactylus: Leptodactylidae) from the southern part of the Cordillera Oriental of Colombia. Revista de la Academia Colombiana de Ciencias Exactas, Físicas y Naturales 24: 289–293.
P. eremitus	21.8	27.6	Lynch, J. D. 1980. Eleutherodactylus eremitus, a new trans-Andean species of the lacrimosus assembly from Ecuador (Amphibia: Leptodactylidae). Breviora. Museum of Comparative Zoology, Cambridge, Massachusetts 462: 1–7.
P. eriphus	25.2	29	Lynch, J. D., and W. E. Duellman. 1980. The Eleutherodactylus of the Amazonian slopes of the Ecuadorian Andes (Anura: Leptodactylidae). Miscellaneous Publication. Museum of Natural History, University of Kansas 69: 1–86.
P. erythroinguinis	14.3	17.7	Catenazzi, A., & Lehr, E. 2018. Pristimantis antisuyu sp. n. and Pristimantis erythroinguinis sp. n., two new species of terrestrial-breeding frogs (Anura, Strabomantidae) from the eastern slopes of the Andes in Manu National Park, Peru. Zootaxa, 4394(2), 185-206.
P. erythropleura	25.4	34.8	Rivera-Correa, M., Gonzalez-Duran, G. A., Saldarriaga-Gómez, A., & Duarte-Marin, S. 2021. Biodiversity in the Andean Mountains: Two new rain frogs of the genus Pristimantis (Anura: Craugastoridae) from the northern Cordillera Central in Colombia. Zootaxa, 5040(3), 334-364.
P. erythros	37.1	42.6	Sánchez-Nivicela, J. C., E. Celi-Piedra, V. Posse-Sarmiento, V. L. Urgilés, M. H. Yánez-Muñoz, and D. F. Cisneros-Heredia. 2018. A new species of Pristimantis (Anura, Craugastoridae) from the Cajas Massif, southern Ecuador. ZooKeys 751: 113–128.
P. esmeraldas	17.3	22.2	Guayasamin, J. M. 2004. A new species of Eleutherodactylus (Anura: Leptodactylidae) from the northwestern lowlands of Ecuador. Herpetologica 60: 103–116.
P. espedeus	24.8	29.4	Fouquet, A., Q. Martinez, E. A. Courtois, M. Dewynter, K. Pineau, P. Gaucher, M. Blanc, C. Marty, and P. J. R. Kok. 2013. A new species of the genus Pristimantis (Amphibia, Craugastoridae) associated with the moderately evelated massifs of French Guiana. Zootaxa 3750: 569–586.
P. eugeniae	26	37.6	Lynch, J. D., and W. E. Duellman. 1997. Frogs of the genus Eleutherodactylus in western Ecuador. Systematics, ecology, and biogeography. Special Publication. Natural History Museum, University of Kansas 23: 1–236.
P. euphronides	27	39.4	Harrison, B., Berg, C. S., & Henderson, R. W. 2011. The Grenada frog (Pristimantis euphronides): an endemic species in Decline and the combined effects of Habitat loss, competition, and chytridiomycosis. Reptiles & Amphibians, 18(2), 66-73.
P. eurydactylus	25.5	38.8	Hedges, S. B., and A. Schlüter. 1992. Eleutherodactylus eurydactylus, a new species of frog from central Amazonian Perú (Anura: Leptodactylidae). Copeia 1992: 1002–1006.
P. exoristus	16.9	23.5	Duellman, W. E., and J. B. Pramuk. 1999. Frogs of the genus Eleutherodactylus (Anura: Leptodactylidae) in the Andes of northern Peru. Scientific Papers. Natural History Museum, University of Kansas 13: 1–78.
P. factiosus	21.8	33	Lynch, J. D., and J. V. Rueda-Almonacid. 1998. Additional new species of frogs (genus Eleutherodactylus) from cloud forests of eastern Departamento de Caldas, Colombia. Revista de la Academia Colombiana de Ciencias Exactas, Físicas y Naturales 22: 287–298.
P. fallax	26.8	45.1	Lynch, J. D., and J. V. Rueda-Almonacid. 1999. New species of frogs from low and moderate elevations from the Caldas transect of the eastern flank of the Cordillera Central. Revista de la Academia Colombiana de Ciencias Exactas, Físicas y Naturales 23: 307–314.
P. farisorum	31.1	42.3	Mueses-Cisneros, J. J., I. V. Perdomo-Castillo, and B. Cepeda-Quilindo. 2013. A new species of the genus Pristimantis (Anura: Craugastoridae) from southwestern Colombia. Herpetotropicos. Mérida, Venezuela : 37-45.
P. fasciatus	24.5	29.3	Barrio-Amorós, C. L., F. J. M. Rojas-Runjaic, and E. E. Infante-Rivero. 2008. Tres nuevos Pristimantis (Anura: Strabomantidae) de la sierra de Perijá, estado Zulia,Venezuela. Revista Española de Herpetología 21: 71–94.
P. fenestratus	34.3	50	Lynch, J. D. 1980. A taxonomic and distributional synopsis of the Amazonian frogs of the genus Eleutherodactylus. American Museum Novitates 2696: 1–24
P. ferwerdai	25.5	26.4	Amézquita, A., G. Suárez, P. Palacios-Rodríguez, I. Beltrán, C. Rodríguez López, L. S. Barrientos, J. M. Daza-R., and L. A. Mazariegos-H. 2019. A new species of Pristimantis (Anura: Craugastoridae) from the cloud forests of Colombian western Andes. Zootaxa 4648: 537–548.
P. festae	21.3	25.5	Peracca, M. G. 1904. Viaggio del Dr. Enrico Festa nell’ Ecuador e regioni vicine. Rettili ed anfibi. Bollettino dei Musei di Zoologia e Anatomia Comparata della R. Universita di Torino 19 (465): 1–41.
P. fetosus	30.2	48.2	Lynch, J. D., and J. V. Rueda-Almonacid. 1998. Additional new species of frogs (genus Eleutherodactylus) from cloud forests of eastern Departamento de Caldas, Colombia. Revista de la Academia Colombiana de Ciencias Exactas, Físicas y Naturales 22: 287–298.
P. flabellidiscus	30.4	41.6	La Marca, E. 2007 "2006". Sinopsis taxonómica de dos géneros nuevos de anfibios (Anura: Leptodactylidae) de los Andes de Venezuela. Herpetotropicos. Mérida, Venezuela 3: 67–87.
P. flavobracatus	19.6	23.4	Lehr, E., M. Lundberg, C. Aguilar, and R. von May. 2006. New species of Eleutherodactylus (Anura: Leptodactylidae) from the eastern Andes of central Peru with comments on central Peruvian Eleutherodactylus. Herpetological Monographs 20: 105–128.
P. floridus	18.3	26.7	Lynch, J. D., and W. E. Duellman. 1997. Frogs of the genus Eleutherodactylus in western Ecuador. Systematics, ecology, and biogeography. Special Publication. Natural History Museum, University of Kansas 23: 1–236.
P. frater	22	25	Acevedo, A., Pallares, R. F., & Perez, K. S. 2014. Nuevos registNuevos registros de especies del género Pristimantis (Anura: Craugastoridae) para el nororiente de Colombiaros de especies del género Pristimantis (Anura: Craugastoridae) para el nororiente de Colombia. Revista Biodiversidad Neotropical, 4(2), 162-169.
P. gagliardoi	24.33	33.64	Bustamante, M. R., and J. R. Mendelson, III. 2008. A new frog species (Strabomantidae: Pristimantis) from the high Andes of southeastern Ecuador. Zootaxa 1820: 49–59.
P. gaigei	30	43	Savage, J. M. 2002. The amphibians and reptiles of Costa Rica: a herpetofauna between two continents, between two seas. University of Chicago press.
P. galdi	24.8	34	Lynch, J. D. y Duellman, W. E. 1980. The Eleutherodactylus of the Amazonian slopes of the Ecuadorian Andes (Anura: Leptodactylidae). The University of Kansas, Museum of Natural History, Miscellaneous Publications 69:1-86.
P. geminus	20.8	25	Kaiser, H., C. L. Barrio-Amorós, G. A. Rivas-Fuenmayor, C. Steinlein, and M. Schmid. 2015. Five new species of Pristimantis (Anura: Strabomantidae) from the coastal cloud forest of the Península de Paria, Venezuela. Journal of Threatened Taxa 7: 7047–7088.
P. gentryi	28.5	35.8	Lynch, J. D., and W. E. Duellman. 1997. Frogs of the genus Eleutherodactylus in western Ecuador. Systematics, ecology, and biogeography. Special Publication. Natural History Museum, University of Kansas 23: 1–236.
P. ginesi	24.1	35.5	Rivero, J. A. 1964. Salientios (Amphibia) en la collecion de la Sociedad de Ciencias Naturales La Salle de Venezuela. Caribbean Journal of Science 4: 297–305.
P. giorgii	36.6	48.8	Araujo de Oliveira, E., L. A. da Silva, K. L. A. Guimarães, M. Penhacek, J. G. Martínez, L. R. R, Rodrigues, D. J. Santana, and E. J. Hernández-Ruz. 2020. Four new species of Pristimantis Jiménez de la Espada, 1870 (Anura: Craugastoridae) in the eastern Amazon. PLoS (Public Library of Science) One 15 (3: e0229971): 1–28
P. gladiator	15.8	16	Lynch, J. D. 1976. Three new leptodactylid frogs (genus Eleutherodactylus) from the Andean slopes of Colombia and Ecuador. Herpetologica 32: 310–317.
P. glandulosus	30.2	41.3	Lynch, J. D. y Duellman, W. E. 1980. The Eleutherodactylus of the Amazonian slopes of the Ecuadorian Andes (Anura: Leptodactylidae). The University of Kansas, Museum of Natural History, Miscellaneous Publications 69:1-86.
P. gloria	24.7	35.8	Páez, N. B., and S. R. Ron. 2019. Systematics of Huicundomantis, a new subgenus of Pristimantis (Anura, Strabomantidae) with extraordinary cryptic diversity and eleven new species. ZooKeys 868: 1–112.
P. gracilis	30.5	43.9	Lynch, J. D. 1986. New species of Eleutherodactylus of Colombia (Amphibia: Leptodactylidae) II: Four species from the cloud forests of the western Cordilleras. Caldasia. Bogotá 15: 629–647.
P. grandiceps	30.7	35.2	Lynch, J. D. 1984. New frogs (Leptodactylidae: Eleutherodactylus) from cloud forest of the northern Cordillera Oriental, Colombia. Contributions in Biology and Geology. Milwaukee Public Museum 60: 1–19.
P. gryllus	21	26	Barrio-Amorós, C. L., J. M. Guayasamin, and S. B. Hedges. 2012. A new minutes Andean Pristimantis (Anura: Strabomantidae) from Venezuela. Phyllomedusa. Belo Horizonte 11: 83–93.
P. gualacenio	16.8	24.7	Urgilés, V. L., J. C. Sánchez-Nivicela, C. Nieves, and M. H. Yánez-Muñoz. 2014. Terrestrial frogs in southern Andean ecosystems of Ecuador I: Two new species of Pristimantis (Anura: Craugastoridae) of the eastern versant/Ranas terrestres en los ecosistemas surandinos de Ecuador I: Dos nuevas especies de Pristimantis (Anura: Craugastoridae) de la ladera oriental. Avances en Ciencias e Ingeníerias.…
P. gutturalis	20.3	40.9	Hoogmoed, M. S., Lynch, J. D., & Lescure, J. 1977. A new species of Eleutherodactylus from Guiana (Leptodactylidae, Anura). Zoologische Mededelingen, 51(3), 33-41.
P. hamiotae	30.9	36.2	Flores, G. 1994 "1993". A new species of earless Eleutherodactylus (Anura: Leptodactylidae) from the Pacific slopes of the Ecuadorian Andes, with comments on the Eleutherodactylus surdus assembly. Herpetologica 49: 427–434.
P. hampatusami	24.9	37.6	Yánez-Muñoz, M. H., J. C. Sánchez-Nivicela, and C. Reyes-Puig. 2016. Tres nuevas especies de ranas terrestres Pristimantis (Anura: Craugastoridae) de la Provincia de El Oro, Ecuador. Avances en Ciencias e Ingeníerias. Sección B. Quito 8: 5–25.
P. hectus	16.8	22.5	Lynch, J. D., and P. A. Burrowes. 1990. The frogs of the genus Eleutherodactylus (family Leptodactylidae) at the La Planada Reserve in southwestern Colombia with descriptions of eight new species. Occasional Papers of the Museum of Natural History, University of Kansas 136: 1–31.
P. helvolus	19.9	25.6	Lynch, J. D., and J. V. Rueda-Almonacid. 1998. New frogs of the genus Eleutherodactylus from the eastern flank of the northern Cordillera Central of Colombia. Revista de la Academia Colombiana de Ciencias Exactas, Físicas y Naturales 22: 561–570.
P. hernandezi	27.7	35.2	Lynch, J. D., and P. M. Ruiz-Carranza. 1983. New frogs of the genus Eleutherodactylus from the Andes of southern Colombia. Transactions of the Kansas Academy of Science 86: 99–112.
P. hoogmoedi	35.5	51	Kaiser, H., C. L. Barrio-Amorós, G. A. Rivas-Fuenmayor, C. Steinlein, and M. Schmid. 2015. Five new species of Pristimantis (Anura: Strabomantidae) from the coastal cloud forest of the Península de Paria, Venezuela. Journal of Threatened Taxa 7: 7047–7088.
P. huicundo	21.3	28.7	Guayasamin, J. M., D. Almeida-Reinoso, and F. Nogales-Sornosa. 2004. Two new species of frogs (Leptodactylidae: Eleutherodactylus) from the high Andes of northern Ecuador. Herpetological Monographs 18: 127–141.
P. humboldti	20.6	25.7	Lehr, E., R. von May, J. Moravec, and J. C. Cusi. 2017. Three new species of Pristimantis (Amphibia, Anura, Craugastoridae) from upper montane forests and high Andean grasslands of the Pui Pui Protected Forest in central Peru. Zootaxa 4299: 301–336.
P. ignicolor	18	26.4	Lynch, J. D., and W. E. Duellman. 1980. The Eleutherodactylus of the Amazonian slopes of the Ecuadorian Andes (Anura: Leptodactylidae). Miscellaneous Publication. Museum of Natural History, University of Kansas 69: 1–86
P. illotus	29.3	44.6	Lynch, J. D., and W. E. Duellman. 1997. Frogs of the genus Eleutherodactylus in western Ecuador. Systematics, ecology, and biogeography. Special Publication. Natural History Museum, University of Kansas 23: 1–236.
P. incanus	19.4	30.6	Lynch, J. D., and W. E. Duellman. 1980. The Eleutherodactylus of the Amazonian slopes of the Ecuadorian Andes (Anura: Leptodactylidae). Miscellaneous Publication. Museum of Natural History, University of Kansas 69: 1–86.
P. incertus	26	31	Lutz, A. 1927. Notas sobre batrachios da Venezuela e da Ilha de Trinidad/Notes on batrachians from Venezuela and Trinidad. Memórias do Instituto Oswaldo Cruz. Rio de Janeiro 20: 35–65.
P. incomptus	18.8	25.9	Lynch, J. D., and W. E. Duellman. 1980. The Eleutherodactylus of the Amazonian slopes of the Ecuadorian Andes (Anura: Leptodactylidae). Miscellaneous Publication. Museum of Natural History, University of Kansas 69: 1–86.
P. infraguttatus	15.8	24.3	Duellman, W. E., and J. B. Pramuk. 1999. Frogs of the genus Eleutherodactylus (Anura: Leptodactylidae) in the Andes of northern Peru. Scientific Papers. Natural History Museum, University of Kansas 13: 1–78.
P. ingles	24.7	30.8	Cuellar-Valencia, O. M., F. G. Arriaga-Jaramillo, I. García-Gómez, I. Ceballaos-Castro, W. Bolívar-García, D. A. Velásquez-Trujillo, A. S. Ortiz-Baez, and J. J. Ospina-Sarria. 2021. Two new species of Pristimantis (Anura: Strabomantidae) From the Serranía de los Paraguas: A priority site for conservation of amphibians in Colombia. Herpetologica 77: 72–84.
P. inguinalis	20	27	Fouquet, A., Q. Martinez, E. A. Courtois, M. Dewynter, K. Pineau, P. Gaucher, M. Blanc, C. Marty, and P. J. R. Kok. 2013. A new species of the genus Pristimantis (Amphibia, Craugastoridae) associated with the moderately evelated massifs of French Guiana. Zootaxa 3750: 569–586.
P. insignitus	41.8	55.8	Ruthven, A. G. 1917. Description of a new species of Eleutherodactylus from Colombia. Occasional Papers of the Museum of Zoology, University of Michigan 34: 1–3.	Cochran, D. M., and C. J. Goin. 1970. Frogs of Colombia. Bulletin of the United States National Museum 288: 1–655.
P. inusitatus	22.6	25.6	Lynch, J. D., and W. E. Duellman. 1980. The Eleutherodactylus of the Amazonian slopes of the Ecuadorian Andes (Anura: Leptodactylidae). Miscellaneous Publication. Museum of Natural History, University of Kansas 69: 1–86.
P. ixalus	31.3	45.4	Lynch, J. D. 2003. New species of frogs (Eleutherodactylus: Leptodactylidae) from the Cordillera Oriental of Norte de Santander and Santander, Colombia. Revista de la Academia Colombiana de Ciencias Exactas, Físicas y Naturales 27: 449–460.
P. jabonensis	28.5	28.6	La Marca, E. 2007 "2006". Sinopsis taxonómica de dos géneros nuevos de anfibios (Anura: Leptodactylidae) de los Andes de Venezuela. Herpetotropicos. Mérida, Venezuela 3: 67–87.
P. jaguensis	23.8	24.2	Rivera-Prieto, D, A., M. Rivera-Correa, and J. M. Daza-R. 2014. A new colorful species of Pristimantis (Anura: Craugastoridae) from the eastern flank of the Cordillera Central in Colombia. Zootaxa 3900: 223–242.
P. jaimei	33.4	55.5	Lynch, J. D. 1992. Two new species of Eleutherodactylus from southwestern Colombia and the proposal of a new species group (Amphibia: Leptodactylidae). Journal of Herpetology 26: 53–59.
P. jamescameroni	22.8	27.5	Kok, P. J. R. 2013. Two new charismatic Pristimantis species (Anura: Craugastoridae) from the tepuis of “The Lost World” (Pantepui region, South America). European Journal of Taxonomy 60: 1-24.
P. jimenezi	27.1	37.4	Páez, N. B., and S. R. Ron. 2019. Systematics of Huicundomantis, a new subgenus of Pristimantis (Anura, Strabomantidae) with extraordinary cryptic diversity and eleven new species. ZooKeys 868: 1–112.
P. jorgevelosai	29.8	45.2	Lynch, J. D. 1994. A new species of frog (genus Eleutherodactylus: Leptodactylidae) from a cloud forest in Departamento de Santander, Colombia. Revista de la Academia Colombiana de Ciencias Exactas, Físicas y Naturales 19: 205–208.
P. juanchoi	23	28.3	Lynch, J. D. 1996. New frogs of the genus Eleutherodactylus (family Leptodactylidae) from the San Antonio region of the Colombian Cordillera Occidental. Revista de la Academia Colombiana de Ciencias Exactas, Físicas y Naturales 20: 331–345.
P. jubatus	24.1	34.6	García-R., J. C., and J. D. Lynch. 2006. A new species of frog (genus Eleutherodactylus) from a cloud forest in western Colombia. Zootaxa 1171: 39–45.
P. kareliae	27.4	34.5	La Marca, E. 2005. Dos nuevas especies de rana (Amphibia: Leptodactylidae) de páramo del Parque Nacional Sierra Nevada, Venezuela. Herpetotropicos. Mérida, Venezuela 2: 47–54.
P. kelephas	21.3	31.5	Lynch, J. D. 1998. New species of Eleutherodactylus from the Cordillera Occidental of western Colombia with a synopsis of the distributions of species in western Colombia. Revista de la Academia Colombiana de Ciencias Exactas, Físicas y Naturales 22: 117–148.
P. kichwarum	22.4	30.2	Elmer, K. R., and D. C. Cannatella. 2008. Three new species of leaflitter frogs from the upper Amazon forests: cryptic diversity within Pristimantis "ockendeni" (Anura: Strabomantidae) in Ecuador. Zootaxa 1784: 11–38.
P. koehleri	29	39	Padial, J. M., and I. De la Riva. 2009. Integrative taxonomy reveals cryptic Amazonian species of Pristimantis (Anura: Strabomantidae). Zoological Journal of the Linnean Society 155: 97–122.
P. labiosus	50.8	52.3	Lynch, J. D., P. M. Ruiz-Carranza, and M. C. Ardila-Robayo. 1994. The identities of the Colombian frogs confused with Eleutherodactylus latidiscus (Boulenger) (Amphibia: Anura: Leptodactylidae). Occasional Papers of the Museum of Natural History, University of Kansas 170: 1–42.
P. lacrimosus	24.4	32.5	Lynch, J. D. y Duellman, W. E. 1980. The Eleutherodactylus of the Amazonian slopes of the Ecuadorian Andes (Anura: Leptodactylidae). The University of Kansas, Museum of Natural History, Miscellaneous Publications 69:1-86.	Duellman, W. E. 1978. The biology of an equatorial herpetofauna in Amazonian Ecuador. Miscellaneous Publications of the University of Kansas 65:1-352.
P. lancinii	36.6	49	Donoso-Barros, R. 1965. Nuevos reptiles y anfibios de Venezuela. Noticiario Mensual. Museo Nacional de Historia Natural. Santiago, Chile 102: 2–3.
P. lanthanites	27.9	45.4	Lynch, J. D. y Duellman, W. E. 1980. The Eleutherodactylus of the Amazonian slopes of the Ecuadorian Andes (Anura: Leptodactylidae). The University of Kansas, Museum of Natural History, Miscellaneous Publications 69:1-86.
P. lasalleorum	15.6	21	Lynch, J. D. 1995. Three new species of Eleutherodactylus (Amphibia: Leptodactylidae) from the paramos of the Cordillera Occidental of Colombia. Journal of Herpetology 29: 513–521.
P. laticlavius	26.3	41.6	Lynch, J. D., and P. A. Burrowes. 1990. The frogs of the genus Eleutherodactylus (family Leptodactylidae) at the La Planada Reserve in southwestern Colombia with descriptions of eight new species. Occasional Papers of the Museum of Natural History, University of Kansas 136: 1–31.
P. latidiscus	25.9	53.4	Lynch, J. D. y Duellman, W. E. 1997. Frogs of the genus Eleutherodactylus in Western Ecuador: systematics, ecology, and biogeography. The University of Kansas, Natural History Museum, Special Publication 23:1-236.
P. latro	39.5	41.6	De Oliveira, E. A., Rodrigues, L. R., Kaefer, I. L., Pinto, K. C., & Hernández-Ruz, E. J. 2017. A new species of Pristimantis from eastern Brazilian Amazonia (Anura, Craugastoridae). ZooKeys, (687), 101.
P. ledzeppelin	24.6	36.1	Brito-Zapata, D., and C. Reyes-Puig. 2021. A new species of terrestrial-breeding frog Pristimantis (Anura: Strabomantidae) from the Cordillera del Cóndor, Zamora Chinchipe, Ecuador. Neotropical Biodiversity 7: 213–222
P. lemur	22.7	27.8	Lynch, J. D., and J. V. Rueda-Almonacid. 1998. New frogs of the genus Eleutherodactylus from the eastern flank of the northern Cordillera Central of Colombia. Revista de la Academia Colombiana de Ciencias Exactas, Físicas y Naturales 22: 561–570.
P. leoni	18.3	25	Lynch, J. D. 1976. Three new leptodactylid frogs (genus Eleutherodactylus) from the Andean slopes of Colombia and Ecuador. Herpetologica 32: 310–317.
P. leopardus	19.9	22.8	Rivera-Correa, M., C. Jiménez-Rivillas, and J. M. Daza-R. 2017. Phylogenetic analysis of the Neotropical Pristimantis leptolophus species group (Anura: Craugastoridae): molecular approach and description of a new polymorphic species. Zootaxa 4242: 313–343.
P. leptolophus	17	23.2	Lynch, J. D. 1980. New species of Eleutherodactylus of Colombia (Amphibia: Leptodactylidae). I: Five new species from the paramos of the Cordillera Central. Caldasia. Bogotá 13: 165–188.
P. leucopus	37.8	44	Lynch, J. D. 1976. A new high Andean slope species of Eleutherodactylus (Amphibia: Leptodactylidae) from Colombia and Ecuador. Proceedings of the Biological Society of Washington 88: 351–354.
P. librarius	18.5	30.7	Flores, G., & Vigle, G. O. 1994. A new species of Eleutherodactylus (Anura: Leptodactylidae) from the lowland rainforests of Amazonian Ecuador, with notes on the Eleutherodactylus frater assembly. Journal of Herpetology, 416-424.
P. lichenoides	31.6	41.8	Lynch, J. D., and J. V. Rueda-Almonacid. 1997. Three new frogs (Eleutherodactylus: Leptodactylidae) from cloud forests in eastern Departamento Caldas, Colombia. Revista de la Academia Colombiana de Ciencias Exactas, Físicas y Naturales 21: 131–142.
P. limoncochensis	22.1	30.7	Ortega-Andrade, H. M., O. R. Rojas-Soto, J. H. Valencia, A. Espinosa de los Monteros, J. J. Morrone, S. R. Ron, and D. C. Cannatella. 2015. Insights from integrative systematics reveal cryptic diversity in Pristimantis frogs (Anura: Craugastoridae) from the Upper Amazon Basin. PLoS (Public Library of Science) One 10(11): e0143392: 1–43.
P. lirellus	17	24	Dwyer, C. M. 1995. A new species of Eleutherodactylus from Perú (Anura: Leptodactylidae). Amphibia-Reptilia 16: 245–256.
P. lividus	20.4	35	Lynch, J. D., & WE, D. 1980. The Eleutherodactylus of the Amazonian slopes of the ecuadorian Andes (Anura: Leptodactylidae).
P. llanganati	27	29.8	Navarrete, M. J., P. J. Venegas, and S. R. Ron. 2016. Two new species of frogs of the genus Pristimantis from Llanganates National Park in Ecuador with comments on the regional diversity of Ecuadorian Pristimantis (Anura, Craugastoridae). ZooKeys 593: 139–162.
P. loustes	37.1	46.7	Lynch, J. D. 1979. A new species of Eleutherodactylus from northern Ecuador (Amphibia: Leptodactylidae). Proceedings of the Biological Society of Washington 92: 498–504.
P. lucasi	19.1	23.7	Duellman, W. E., and J. C. Chaparro. 2008. Two distinctive new species of Pristimantis (Anura: Strabomantidae) from the Cordillera Oriental with a distributional synopsis of strabomantids in Central Peru. Zootaxa 1918: 13–25.
P. lucidosignatus	17	22	Rödder, D., and A. Schmitz. 2009. Two new Pristimantis (Anura, Strabomantidae) belonging to the myersi group from the Andean slopes of Ecuador. Revue Suisse de Zoologie 116: 275–288.
P. luscombei	19.9	26.1	Duellman, W. E., and J. R. Mendelson, III. 1995. Amphibians and reptiles from northern Departamento Loreto, Peru: Taxonomy and biogeography. University of Kansas Science Bulletin 55: 329–376.
P. luteolateralis	23.6	29.5	Lynch, J. D. 1976. New species of frogs (Leptodactylidae: Eleutherodactylus) from the Pacific versant of Ecuador. Occasional Papers of the Museum of Natural History, University of Kansas 55: 1–33.
P. lutitus	24.7	28.2	Lynch, J. D. 1984. New frogs (Leptodactylidae: Eleutherodactylus) from cloud forest of the northern Cordillera Oriental, Colombia. Contributions in Biology and Geology. Milwaukee Public Museum 60: 1–19.
P. lutzae	27	33.9	Páez, N. B., and S. R. Ron. 2019. Systematics of Huicundomantis, a new subgenus of Pristimantis (Anura, Strabomantidae) with extraordinary cryptic diversity and eleven new species. ZooKeys 868: 1–112.
P. lymani	43.6	69.3	Lynch, J. D. y Duellman, W. E. 1997. Frogs of the genus Eleutherodactylus in Western Ecuador: systematics, ecology, and biogeography. The University of Kansas, Natural History Museum, Special Publication 23:1-236
P. lynchi	27.9	36.4	Duellman, W. E., and J. E. Simmons. 1977. A new species of Eleutherodactylus (Anura: Leptodactylidae) from the Cordillera Oriental of Colombia. Proceedings of the Biological Society of Washington 90: 60–65.
P. lythrodes	18.2	25.8	Lynch, J. D., and J. Lescure. 1980. A collection of eleutherodactyline frogs from northeastern Amazonian Perú with the descriptions of two new species (Amphibia, Salientia, Leptodactylidae). Bulletin du Museum National d'Histoire Naturelle. Paris. Section A, Zoologie, Biologie et Ecologie Animales 2: 303–316.
P. macrummendozai	21.7	27.8	Acosta-Galvis, A. R. 2015. Una nueva especie del género Pristimantis (Anura: Craugastoridae) del complejo de páramos Merchán-Iguaque (Boyacá, Colombia). Biota Colombiana 16: 107–127.
P. maculosus	19.2	26.3	Lynch, J. D. 1991. New diminutive Eleutherodactylus from the Cordillera Central of Colombia (Amphibia: Leptodactylidae). Journal of Herpetology 25: 344–352.
P. malkini	37.2	47.9	Lynch, J. D. 1980. A taxonomic and distributional synopsis of the Amazonian frogs of the genus Eleutherodactylus. American Museum Novitates 2696: 1–24
P. mallii	21.3	34.3	Reyes-Puig, C., Reyes-Puig, J. P., Velarde-Garcéz, D. A., Dávalos, N., Mancero, E., Navarrete, M. J., ... & Ron, S. R. 2019. A new species of terrestrial frog Pristimantis (Strabomantidae) from the upper basin of the Pastaza River, Ecuador. ZooKeys, 832, 113.
P. marahuaka	22.9	27	Fuentes-Ramos, O., and C. L. Barrio-Amorós. 2004. A new Eleutherodactylus (Anura, Leptodactylidae) from Marahuaka Tepui, Amazonas, Venezuela. Revista de la Academia Colombiana de Ciencias Exactas, Físicas y Naturales 28: 285–290.
P. marcoreyesi	22.2	30.8	Reyes-Puig, J. P., C. Reyes-Puig, S. M. Rámírez-Jaramillo, M. B. Pérez-L., and M. H. Yánez-Muñoz. 2014. Tres nuevas especies de ranas terrestres Pristimantis (Anura: Craugastoridae) de la cuenca alta del Río Pastaza, Ecuador/Three new species of terrestrial frogs Pristimantis (Anura: Craugastoridae) from the upper basin of the Pastaza River, Ecuador. Avances en Ciencias e Ingeníerias. Sección B. …
P. mariaelenae	19.4	27.8	Venegas, P. J., and W. E. Duellman. 2012. Two syntopic new species of the Pristimantis orestes Group (Anura: Strabomantidae) from northwestern Peru. Zootaxa 3249: 47–59.
P. marmoratus	20.4	27.9	Kok, P. J., Dezfoulian, R., Means, D. B., Fouquet, A., & Barrio-Amorós, C. L. 2018. Amended diagnosis and redescription of Pristimantis marmoratus (Boulenger, 1900)(Amphibia: Craugastoridae), with a description of its advertisement call and notes on its breeding ecology and phylogenetic relationships. European Journal of Taxonomy, 397, 1-30.
P. martiae	16.8	22.2	Lynch, J. D. 1974. New species of frogs (Leptodactylidae: Eleutherodactylus) from the Amazonian lowlands of Ecuador. Occasional Papers of the Museum of Natural History, University of Kansas 31: 1–22.
P. matidiktyo	22.1	24.1	Ortega-Andrade, H. M., and J. H. Valencia. 2012. A new species of the Pristimantis frater group (Anura: Strabomantidae) from the eastern evergreen lowland forests Of Ecuador. Herpetologica 68: 244–255.
P. matildae	21.2	23.3	Székely, P., J. S. Eguiguren, L. Ordóñez-Delgado, D. Armijos-Ojeda, and D. Székely. 2020. Fifty years after: A taxonomic revision of the amphibian species from the Ecuadorian biodiversity hotspot Abra de Zamora, with description of two new Pristimantis species. PLoS (Public Library of Science) One 15(9: e0238306): 1–59 (https://doi.org/10.1371/journal.pone.0238306).
P. mazar	18.1	23.7	Guayasamin, J. M., and A. F. Arteaga-Navarro. 2013. A new species of the Pristimantis orestes group (Amphibia: Strabomantidae) from the high Andes of Ecuador, Reserva Mazar. Zootaxa 3616: 345–356.
P. medemi	32.9	43.1	Lynch, J. D. 1994. Two new species of the Eleutherodactylus conspicillatus group (Amphibia: Leptodactylidae) from the Cordillera Oriental of Colombia. Revista de la Academia Colombiana de Ciencias Exactas, Físicas y Naturales 19: 187–193.
P. megalops	27.1	34.4	Ruthven, A. G. 1917. Two new species of Eleutherodactylus from Colombia. Occasional Papers of the Museum of Zoology, University of Michigan 39: 1–6.
P. melanogaster	22.8	24.7	Duellman, W. E., and J. B. Pramuk. 1999. Frogs of the genus Eleutherodactylus (Anura: Leptodactylidae) in the Andes of northern Peru. Scientific Papers. Natural History Museum, University of Kansas 13: 1–78.
P. melanoproctus	19	28.2	Rivero, J. A. 1984 "1982". Los Eleutherodactylus (Amphibia, Salientia) de los Andes Venezolanos. II, Especies sub-parameras. Memoria. Sociedad de Ciencias Naturales La Salle. Caracas 42: 57–132.
P. memorans	23	32	Myers, C. W., and M. A. Donnelly. 1997. A tepui herpetofauna on a granitic mountain (Tamacuari) in the borderland between Venezuela and Brazil: Report from the Phipps Tapirapecó Expedition. American Museum Novitates 3213: 1–71
P. mendax	21.7	28	Duellman, W. E. 1978. Three new species of Eleutherodactylus from Amazonian Perú (Amphibia: Anura: Leptodactylidae). Herpetologica 34: 264–270.
P. merostictus	22.5	31	Lynch, J. D. 1984. New frogs (Leptodactylidae: Eleutherodactylus) from cloud forest of the northern Cordillera Oriental, Colombia. Contributions in Biology and Geology. Milwaukee Public Museum 60: 1–19.
P. miktos	21.3	29.2	Ortega-Andrade, H. M., and P. J. Venegas. 2014. A new synonym for Pristimantis luscombei (Duellman and Mendelson 1995) and the description of a new species of Pristimantis from the upper Amazon basin (Amphibia: Craugastoridae) . Zootaxa 3895: 31–57.
P. mindo	27.4	40.8	Arteaga-Navarro, A. F., M. R. Bustamante, and J. M. Guayasamin. 2013. The Amphibians and Reptiles of Mindo. Life in the Cloudforest. Serie de Publicaciones Científicas, Universidad Tecnológica Indoamérica. Publicación no. 1. The Amphibians and Reptiles of Mindo. Life in the Cloudforest. Serie de Publicaciones Científicas, Universidad Tecnológica Indoamérica. Publicación no. 1 : 1–257.
P. minimus	13.7	18.9	Terán-Valdez, A., and J. M. Guayasamin. 2010. The smallest terrestrial vertebrate of Ecuador: A new frog of the genus Pristimantis (Amphibia: Strabomantidae) from the Cordillera del Cóndor. Zootaxa 2447: 53–68.
P. minutulus	17.5	20.1	Duellman, W. E., and S. B. Hedges. 2007. Three new species of Pristimantis (Lissamphibia, Anura) from montane forests of the Cordillera Yanachaga in central Peru. Phyllomedusa. Belo Horizonte 6: 119–135.
P. miyatai	20.2	26.7	Lynch, J. D. 1984. New frogs (Leptodactylidae: Eleutherodactylus) from cloud forest of the northern Cordillera Oriental, Colombia. Contributions in Biology and Geology. Milwaukee Public Museum 60: 1–19.
P. mnionaetes	20.8	33.5	Lynch, J. D. 1998. A new frog (genus Eleutherodactylus) from cloud forests of southern Boyaca. Revista de la Academia Colombiana de Ciencias Exactas, Físicas y Naturales 22: 429–432.
P. moa	34.4	43.4	Araujo de Oliveira, E., L. A. da Silva, K. L. A. Guimarães, M. Penhacek, J. G. Martínez, L. R. R, Rodrigues, D. J. Santana, and E. J. Hernández-Ruz. 2020. Four new species of Pristimantis Jiménez de la Espada, 1870 (Anura: Craugastoridae) in the eastern Amazon. PLoS (Public Library of Science) One 15 (3: e0229971): 1–28
P. modipeplus	28.5	34.7	Lynch, J. D. 1981. Leptodactylid frogs of the genus Eleutherodactylus in the Andes of northern Ecuador and adjacent Colombia. Miscellaneous Publication. Museum of Natural History, University of Kansas 72: 1–46.
P. molybrignus	29.3	42.1	Lynch, J. D. 1986. New species of Eleutherodactylus of Colombia (Amphibia: Leptodactylidae) II: Four species from the cloud forests of the western Cordilleras. Caldasia. Bogotá 15: 629–647.
P. moro	18	25	Savage, J. M. 1965. A new bromeliad frog of the genus Eleutherodactylus from Costa Rica. Bulletin of the Southern California Academy of Sciences 64: 106–110.
P. multicolor	29.7	40.5	Páez, N. B., and S. R. Ron. 2019. Systematics of Huicundomantis, a new subgenus of Pristimantis (Anura, Strabomantidae) with extraordinary cryptic diversity and eleven new species. ZooKeys 868: 1–112.
P. muranunka	17.4	23.3	Brito-M., J., A. Almendáriz C., D. Batallas-Revelo, and S. R. Ron. 2017. Nueva especie de rana bromelícola del género Pristimantis (Amphibia: Craugastoridae), meseta de la Cordillera del Cóndor, Ecuador. Papéis Avulsos de Zoologia. São Paulo 57: 177–195.
P. muricatus	18.7	36	Lynch, J. D. y Duellman, W. E. 1997. Frogs of the genus Eleutherodactylus in Western Ecuador: systematics, ecology, and biogeography. The University of Kansas, Natural History Museum, Special Publication 23:1-236.
P. muscosus	28.9	46.1	Yánez-Muñoz, M. H., Toral-Contreras, E., Meza-Ramos, P. A., Reyes-Puig, J. P., Bejarano-Muñoz, E. P., Mueses-Cisneros, J. J., & Paucar, D. 2012. New country records for five species of Pristimantis Jiménez de la Espada, 1870 from Ecuador. Check List, 8(2), 286-290.
P. museosus	26.1	35.5	Ibáñez D., R., C. A. Jaramillo, and F. A. Arosemena. 1994. A new species of Eleutherodactylus (Anura: Leptodactylidae) from Panamá. Amphibia-Reptilia 15: 337–341.
P. mutabilis	17.4	23.2	Guayasamin, J. M., T. Krynak, K. L. Krynak, J. Culebras, and C. R. Hutter. 2015. Phenotypic plasticity raises questions for taxonomically important traits: a remarkable new Andean rainfrog (Pristimantis) with the ability to change skin texture. Zoological Journal of the Linnean Society 173: 913–928.
P. myersi	17.5	23.2	Goin, C. J., and D. M. Cochran. 1963. Two new genera of leptodactylid frogs from Colombia. Proceedings of the California Academy of Sciences, 4th Series 31: 499–505.
P. myops	13.6	17.2	Lynch, J. D. 1998. New species of Eleutherodactylus from the Cordillera Occidental of western Colombia with a synopsis of the distributions of species in western Colombia. Revista de la Academia Colombiana de Ciencias Exactas, Físicas y Naturales 22: 117–148.
P. nangaritza	20.8	32.4	Páez, N. B., & Ron, S. R. 2019. Systematics of Huicundomantis, a new subgenus of Pristimantis (Anura, Strabomantidae) with extraordinary cryptic diversity and eleven new species. ZooKeys, 868, 1.
P. nankints	19.6	29.4	Ron, S. R., J. Carrión, M. A. Caminer, Y. Sagredo, M. J. Navarrete, J. A. Ortega, A. Varela-Jaramillo, M. A. Vidal-Maldonado, and C. Terán. 2020. Three new species of frogs of the genus Pristimantis (Anura, Strabomantidae) with a redefinition of the P. lacrimosus species group. ZooKeys 993: 121–155
P. nelsongalloi	17	21.7	Valencia, J. H., F. Valladares-Suntasig, L. Tipantiza-Tuguminago, and M. R. Dueñas. 2019. A new species of terrestrial-breeding frog of the genus Pristimantis (Anura: Terrarana: Craugastoridae) from the eastern Andean slopes of the southern Ecuador. Zootaxa 4658: 509–525
P. nervicus	18.5	26	Lynch, J. D. 1994. A new species of high-altitude frog (Eleutherodactylus: Leptodactylidae) from the Cordillera Oriental of Colombia. Revista de la Academia Colombiana de Ciencias Exactas, Físicas y Naturales 19: 195–203.
P. nicefori	19	25.8	Cochran, D. M., and C. J. Goin. 1970. Frogs of Colombia. Bulletin of the United States National Museum 288: 1–655.
P. nietoi	17	19.5	Arteaga-Navarro, A. F., R. A. Pyron, N. Peñafiel, P. Romero-Barreto, J. Culebras, L. Bustamante, M. H. Yánez-Muñoz, and J. M. Guayasamin. 2016. Comparative phylogeography reveals cryptic diversity and repeated patterns of cladogenesis for amphibians and reptiles in northwestern Ecuador. PLoS (Public Library of Science) One 11(4: e0151746): 1–40.
P. nigrogriseus	26	30.2	Andersson, L. G. 1945. Batrachians from East Ecuador, collected 1937, 1938 by Wm. Clarke-Macintyre and Rolf Blomberg. Arkiv för Zoologi. Stockholm 37A(2): 1–88.
P. nubisilva	21.8	24.5	Kaiser, H., C. L. Barrio-Amorós, G. A. Rivas-Fuenmayor, C. Steinlein, and M. Schmid. 2015. Five new species of Pristimantis (Anura: Strabomantidae) from the coastal cloud forest of the Península de Paria, Venezuela. Journal of Threatened Taxa 7: 7047–7088.
P. nyctophylax	31.4	37.8	Lynch, J. D. 1976. New species of frogs (Leptodactylidae: Eleutherodactylus) from the Pacific versant of Ecuador. Occasional Papers of the Museum of Natural History, University of Kansas 55: 1–33.
P. obmutescens	26.6	38.4	Lynch, J. D. 1980. New species of Eleutherodactylus of Colombia (Amphibia: Leptodactylidae). I: Five new species from the paramos of the Cordillera Central. Caldasia. Bogotá 13: 165–188.
P. ockendeni	21.3	31.1	Lynch, J. D. 1976. New species of frogs (Leptodactylidae: Eleutherodactylus) from the Pacific versant of Ecuador.
P. ocreatus	17.2	20.2	Lynch, J. D. 1981. Leptodactylid frogs of the genus Eleutherodactylus in the Andes of northern Ecuador and adjacent Colombia. Miscellaneous Publication. Museum of Natural History, University of Kansas 72: 1–46.
P. omeviridis	23.31	30.91	Ortega-Andrade, H. M., O. R. Rojas-Soto, J. H. Valencia, A. Espinosa de los Monteros, J. J. Morrone, S. R. Ron, and D. C. Cannatella. 2015. Insights from integrative systematics reveal cryptic diversity in Pristimantis frogs (Anura: Craugastoridae) from the Upper Amazon Basin. PLoS (Public Library of Science) One 10(11): e0143392: 1–43.
P. onorei	20.1	20.5	Rödder, D., and A. Schmitz. 2009. Two new Pristimantis (Anura, Strabomantidae) belonging to the myersi group from the Andean slopes of Ecuador. Revue Suisse de Zoologie 116: 275–288.
P. orcesi	29.6	36.1	Lynch, J. D. 1972. Two new species of frogs (Eleutherodactylus: Leptodactylidae) from the páramos of northern Ecuador. Herpetologica 28: 141–147.
P. orcus	25.1	36.5	Lehr, E., A. Catenazzi, and D. Rodríguez. 2009. A new species of Pristimantis (Anura: Strabomantidae) from the Amazonian lowlands of northern Peru (Region Loreto and San Martín). Zootaxa 1990: 30–40.
P. orestes	22.3	27.2	Lynch, J. D. 1979. Leptodactylid frogs of the genus Eleutherodactylus from the Andes of southern Ecuador. Miscellaneous Publication. Museum of Natural History, University of Kansas 66: 1–62.
P. ornatissimus	27	38.1	Lynch, J. D. y Duellman, W. E. 1997. Frogs of the genus Eleutherodactylus in Western Ecuador: systematics, ecology, and biogeography. The University of Kansas, Natural History Museum, Special Publication 23:1-236.
P. ornatus	20.5	27.3	Lehr, E., M. Lundberg, C. Aguilar, and R. von May. 2006. New species of Eleutherodactylus (Anura: Leptodactylidae) from the eastern Andes of central Peru with comments on central Peruvian Eleutherodactylus. Herpetological Monographs 20: 105–128.
P. orpacobates	35.6	48.4	Lynch, J. D., P. M. Ruiz-Carranza, and M. C. Ardila-Robayo. 1994. The identities of the Colombian frogs confused with Eleutherodactylus latidiscus (Boulenger) (Amphibia: Anura: Leptodactylidae). Occasional Papers of the Museum of Natural History, University of Kansas 170: 1–42.
P. orphnolaimus	24	33.4	Lynch, J. D. 1970. A new eleutherodactyline frog from Amazonian Ecuador. Proceedings of the Biological Society of Washington 83: 221–226.
P. ortizi	24.7	29.2	Guayasamin, J. M., D. Almeida-Reinoso, and F. Nogales-Sornosa. 2004. Two new species of frogs (Leptodactylidae: Eleutherodactylus) from the high Andes of northern Ecuador. Herpetological Monographs 18: 127–141.
P. padiali	17.5	23.2	Moravec, J., E. Lehr, P. E. Pérez-Peña, J. J. Lopez, L. A. G. Gagliardi-Urrutia, and I. Arista-Tuanama. 2010. A new green, arboreal species of Pristimantis (Anura: Strabomantidae) from Amazonian Peru. Vertebrate Zoology. Museum für Tierkunde, Dresden 60: 225–232.
P. padrecarlosi	23.6	26.4	Mueses-Cisneros, J. J. 2006. A new species of Eleutherodactylus (Amphibia: Anura: Brachycephalidae) from the western flank of the Cordillera Oriental of Colombia. Zootaxa 1271: 29–35.
P. pahuma	22.8	24.9	Hutter, C. R., and J. M. Guayasamin. 2015. Cryptic diversity concealed in the Andean cloud forests: two new species of rainfrogs (Pristimantis) uncovered by molecular and bioacoustic data. Neotropical Biodiversity 1: 35–59.
P. paisa	24.2	30.7	Lynch, J. D., and M. C. Ardila-Robayo. 1999. The Eleutherodactylus of the taeniatus complex in western Colombia: taxonomy and distribution. Revista de la Academia Colombiana de Ciencias Exactas, Físicas y Naturales 23: 615–624.
P. palmeri	20.3	28	Bolívar-G, W., Giraldo, A., & Mendez, J. 2011. Amphibia, Anura, Strabomantidae, Pristimantis palmeri Boulenger, 1912: Distribution extension for the Central Cordillera, Colombia. Check List, 7(1), 009-010.
P. paquishae	17.8	24.9	Brito-M., J., D. Batallas-R., and D. Velalcázar. 2014. Nueva especie de rana terrestre del género Pristimantis (Amphibia: Craugastoridae), meseta de la Cordillera del Cóndor. Papéis Avulsos de Zoologia. São Paulo 54: 435–446.
P. paramerus	26.7	39.3	Rivero, J. A. 1984 "1982". Los Eleutherodactylus (Amphibia, Salientia) de los Andes Venezolanos. I. Especies del paramo. Memoria. Sociedad de Ciencias Naturales La Salle. Caracas 42: 17–56.
P. pardalinus	26.7	34.1	Lehr, E., M. Lundberg, C. Aguilar, and R. von May. 2006. New species of Eleutherodactylus (Anura: Leptodactylidae) from the eastern Andes of central Peru with comments on central Peruvian Eleutherodactylus. Herpetological Monographs 20: 105–128.
P. pardalis	19	27	Savage, J. M. 2002. The amphibians and reptiles of Costa Rica: a herpetofauna between two continents, between two seas. University of Chicago press.
P. parectatus	16	27	Lynch, J. D., & Rueda-Almonacid, J. V. 1998. NEW FROGS OF THE GENUS ELEUTHEROD, 4CTVL US FROM THE EASTERN FLANK OF THE NORTHERN. REV. ACAD, COLOMB, CIENC, 22(85).
P. parvillus	19.6	25.9	Lynch, J. D. 1976. New species of frogs (Leptodactylidae: Eleutherodactylus) from the Pacific versant of Ecuador. Occasional Papers of the Museum of Natural History, University of Kansas 55: 1–33.
P. pastazensis	19.5	31.7	Lynch, J. D. y Duellman, W. E. 1980. The Eleutherodactylus of the Amazonian slopes of the Ecuadorian Andes (Anura: Leptodactylidae). The University of Kansas, Museum of Natural History, Miscellaneous Publications 69:1-86.
P. paululus	17.1	19.4	Lynch, J. D. 1974. New species of frogs (Leptodactylidae: Eleutherodactylus) from the Amazonian lowlands of Ecuador. Occasional Papers of the Museum of Natural History, University of Kansas 31: 1–22.
P. pecki	18.7	25.2	Duellman, W. E., and J. D. Lynch. 1988. Anuran amphibians from the Cordillera de Cutucu, Ecuador. Proceedings of the Academy of Natural Sciences of Philadelphia 140: 125–142.
P. pedimontanus	33.6	44.8	La Marca, E. 2004. Descripción de dos nuevos anfibios del piedmemonte andino de Venezuela. Herpetotropicos. Mérida, Venezuela 1: 1–9.
P. penelopus	22.2	37.8	Lynch, J. D., and J. V. Rueda-Almonacid. 1999. New species of frogs from low and moderate elevations from the Caldas transect of the eastern flank of the Cordillera Central. Revista de la Academia Colombiana de Ciencias Exactas, Físicas y Naturales 23: 307–314.
P. peraticus	18.3	26	Lynch, J. D. 1980. New species of Eleutherodactylus of Colombia (Amphibia: Leptodactylidae). I: Five new species from the paramos of the Cordillera Central. Caldasia. Bogotá 13: 165–188.
P. percnopterus	23.2	25.9	Duellman, W. E., and J. B. Pramuk. 1999. Frogs of the genus Eleutherodactylus (Anura: Leptodactylidae) in the Andes of northern Peru. Scientific Papers. Natural History Museum, University of Kansas 13: 1–78.
P. percultus	29.8	38.2	Lynch, J. D. 1979. Leptodactylid frogs of the genus Eleutherodactylus from the Andes of southern Ecuador. Miscellaneous Publication. Museum of Natural History, University of Kansas 66: 1–62.
P. permixtus	31.4	45.4	Lynch, J. D., P. M. Ruiz-Carranza, and M. C. Ardila-Robayo. 1994. The identities of the Colombian frogs confused with Eleutherodactylus latidiscus (Boulenger) (Amphibia: Anura: Leptodactylidae). Occasional Papers of the Museum of Natural History, University of Kansas 170: 1–42.
P. peruvianus	35.8	46.4	Lynch, J. D. y Duellman, W. E. 1980. The Eleutherodactylus of the Amazonian slopes of the Ecuadorian Andes (Anura: Leptodactylidae). The University of Kansas, Museum of Natural History, Miscellaneous Publications 69:1-86.
P. petersi	19.9	23.1	Lynch, J. D., and W. E. Duellman. 1980. The Eleutherodactylus of the Amazonian slopes of the Ecuadorian Andes (Anura: Leptodactylidae). Miscellaneous Publication. Museum of Natural History, University of Kansas 69: 1–86.
P. petersioides	23.9	24.8	Carrión-Olmedo, J. C., and S. R. Ron. 2021. A new cryptic species of the Pristimantis lacrimosus group (Anura, Strabomantidae) from the eastern slopes of the Ecuadorian Andes. Evolutionary Systematics 5: 151–175
P. phalaroinguinis	31.4	36.7	Duellman, W. E., and E. Lehr. 2007. Frogs of the genus Eleutherodactylus (Leptodactylidae) in the Cordillera Occidental in Peru with descriptions of three new species. Scientific Papers. Natural History Museum, University of Kansas 39: 1–13.
P. phalarus	17.6	22.3	Lynch, J. D. 1998. New species of Eleutherodactylus from the Cordillera Occidental of western Colombia with a synopsis of the distributions of species in western Colombia. Revista de la Academia Colombiana de Ciencias Exactas, Físicas y Naturales 22: 117–148.
P. pharangobates	25.4	29.5	Duellman, W. E. 1978. New species of leptodactylid frogs of the genus Eleutherodactylus from the Cosñipata Valley, Perú. Proceedings of the Biological Society of Washington 91: 418–430.
P. philipi	25.1	33.7	Lynch, J. D., and W. E. Duellman. 1995. A new fat little frog (Leptodactylidae: Eleutherodactylus) from lofty Andean grasslands of southern Ecuador. Occasional Papers of the Museum of Natural History, University of Kansas 173: 1–7.
P. phoxocephalus	29.9	38.4	Lynch, J. D. 1979. Leptodactylid frogs of the genus Eleutherodactylus from the Andes of southern Ecuador. Miscellaneous Publication. Museum of Natural History, University of Kansas 66: 1–62.
P. phragmipleuron	26.5	30.2	Rivero, J. A., and M. A. Serna. 1988 "1987". Tres nuevas especies de Eleutherodactylus (Amphibia, Leptodactylidae) de Antioquia, Colombia. Caribbean Journal of Science 23: 386–399.
P. piceus	40.7	49.5	Lynch, J. D., P. M. Ruiz-Carranza, and M. C. Ardila-Robayo. 1996. Three new species of Eleutherodactylus (Amphibia: Leptodactylidae) from high elevations of the Cordillera Central of Colombia. Caldasia. Bogotá 18: 329–342.
P. pichincha	27.5	35.8	Yánez-Muñoz, M. H., C. Reyes-Puig, P. Bejarano-Muñoz, and S. R. Ron. 2015. Otra nueva especie de rana Pristimantis (Anura: Terrarana) de las estribaciones occidentales del Volcán Pichincha, Ecuador. Avances en Ciencias e Ingeníerias. Sección B. Quito 7: 52–60.
P. pictus	30.6	45.9	Araujo de Oliveira, E., L. A. da Silva, K. L. A. Guimarães, M. Penhacek, J. G. Martínez, L. R. R, Rodrigues, D. J. Santana, and E. J. Hernández-Ruz. 2020. Four new species of Pristimantis Jiménez de la Espada, 1870 (Anura: Craugastoridae) in the eastern Amazon. PLoS (Public Library of Science) One 15 (3: e0229971): 1–28
P. pinchaque	17.4	32.6	Reyes-Puig, J. P., C. Reyes-Puig, M. B. Pérez-L., and M. H. Yánez-Muñoz. 2015. Dos nuevas especies de ranas Pristimantis (Craugastoridae) de la cordillera de los Sacha Llanganatis, vertiente oriental de los Andes de Ecuador. Avances en Ciencias e Ingeníerias. Sección B. Quito 7: 61–74.
P. pirrensis	21.9	30	Ibáñez D., R., and A. J. Crawford. 2004. A new species of Eleutherodactylus (Anura: Leptodactylidae) from the Darien Province, Panama. Journal of Herpetology 38: 240–244.
P. platychilus	29.7	50.9	Lynch, J. D. 1996. New frogs of the genus Eleutherodactylus (family Leptodactylidae) from the San Antonio region of the Colombian Cordillera Occidental. Revista de la Academia Colombiana de Ciencias Exactas, Físicas y Naturales 20: 331–345.
P. platydactylus	26.6	36.9	De la Riva, I. 1997. Redescription, variation, biology, and distribution of Eleutherodactylus platydactylus (Boulenger, 1903)(Amphibia: Anura: Leptodactylidae), the taxonomic status of E. bockermanni Donoso-Barros, 1970, and comments on polymorphism in anurans. Revista Española de Herpetología, 11, 71-90.
P. pleurostriatus	25.3	31.1	Rivero, J. A. 1984 "1982". Los Eleutherodactylus (Amphibia, Salientia) de los Andes Venezolanos. II, Especies sub-parameras. Memoria. Sociedad de Ciencias Naturales La Salle. Caracas 42: 57–132.
P. pluvialis	26.9	28.8	Shepack, A., R. von May, A. Ttito, and A. Catenazzi. 2016. A new species of Pristimantis (Amphibia, Anura, Craugastoridae) from the foothills of the Andes in Manu National Park, southeastern Peru. ZooKeys 594: 143–164.
P. pluvian	32.5	43.1	Araujo de Oliveira, E., L. A. da Silva, K. L. A. Guimarães, M. Penhacek, J. G. Martínez, L. R. R, Rodrigues, D. J. Santana, and E. J. Hernández-Ruz. 2020. Four new species of Pristimantis Jiménez de la Espada, 1870 (Anura: Craugastoridae) in the eastern Amazon. PLoS (Public Library of Science) One 15 (3: e0229971): 1–28
P. polemistes	28	33.2	Lynch, J. D., and M. C. Ardila-Robayo. 2004. A new Colombian frog of the genus Eleutherodactylus from the northern Cordillera Occidental. Revista de la Academia Colombiana de Ciencias Exactas, Físicas y Naturales 28: 403–408.
P. polychrus	20.6	36.6	Ruiz-Carranza, P. M., J. D. Lynch, and M. C. Ardila-Robayo. 1997. Seis nuevas especies de Eleutherodactylus Duméril & Bibron, 1841 (Amphibia: Leptodactylidae) del Norte de la Cordillera Occidental de Colombia. Revista de la Academia Colombiana de Ciencias Exactas, Físicas y Naturales 21: 155–179.
P. prolatus	18.4	24.1	Lynch, J. D., and W. E. Duellman. 1980. The Eleutherodactylus of the Amazonian slopes of the Ecuadorian Andes (Anura: Leptodactylidae). Miscellaneous Publication. Museum of Natural History, University of Kansas 69: 1–86.
P. prometeii	24.9	37.6	Székely, P., Cogălniceanu, D., Székely, D., Páez, N., & Ron, S. R. 2016. A new species of Pristimantis from southern Ecuador (Anura, Craugastoridae). ZooKeys, (606), 77.
P. proserpens	21	23.5	Lynch, J. D. 1979. Leptodactylid frogs of the genus Eleutherodactylus from the Andes of southern Ecuador. Miscellaneous Publication. Museum of Natural History, University of Kansas 66: 1–62.
P. pruinatus	22	27	Myers, C. W., and M. A. Donnelly. 1996. A new herpetofauna from Cerro Yaví, Venezuela: First results of the Robert G. Goelet American Museum–Terramar Expedition to the northwestern tepuis. American Museum Novitates 3172: 1–56
P. pseudoacuminatus	17.6	22.4	Shreve, B. 1935. On a new teiid and Amphibia from Panama, Ecuador, and Paraguay. Occasional Papers of the Boston Society of Natural History 8: 209–218.
P. pteridophilus	25.1	33.9	Lynch, J. D., and W. E. Duellman. 1997. Frogs of the genus Eleutherodactylus in western Ecuador. Systematics, ecology, and biogeography. Special Publication. Natural History Museum, University of Kansas 23: 1–236.
P. ptochus	19.8	25.5	Lynch, J. D. 1998. New species of Eleutherodactylus from the Cordillera Occidental of western Colombia with a synopsis of the distributions of species in western Colombia. Revista de la Academia Colombiana de Ciencias Exactas, Físicas y Naturales 22: 117–148.
P. pugnax	28	33.2	Lynch, J. D. 1973. A new species of Eleutherodactylus (Amphibia: Leptodactylidae) from Andean Ecuador. Bulletin of the Southern California Academy of Sciences 72: 107–109.
P. puipui	17.1	22.4	Lehr, E., R. von May, J. Moravec, and J. C. Cusi. 2017. Three new species of Pristimantis (Amphibia, Anura, Craugastoridae) from upper montane forests and high Andean grasslands of the Pui Pui Protected Forest in central Peru. Zootaxa 4299: 301–336.
P. punzan	21.8	30.1	Reyes-Puig, J. P., C. Reyes-Puig, S. M. Rámírez-Jaramillo, M. B. Pérez-L., and M. H. Yánez-Muñoz. 2014. Tres nuevas especies de ranas terrestres Pristimantis (Anura: Craugastoridae) de la cuenca alta del Río Pastaza, Ecuador/Three new species of terrestrial frogs Pristimantis (Anura: Craugastoridae) from the upper basin of the Pastaza River, Ecuador. Avances en Ciencias e Ingeníerias. Sección B. …
P. puruscafeum	13.9	19.2	Reyes-Puig, J. P., C. Reyes-Puig, S. M. Rámírez-Jaramillo, M. B. Pérez-L., and M. H. Yánez-Muñoz. 2014. Tres nuevas especies de ranas terrestres Pristimantis (Anura: Craugastoridae) de la cuenca alta del Río Pastaza, Ecuador/Three new species of terrestrial frogs Pristimantis (Anura: Craugastoridae) from the upper basin of the Pastaza River, Ecuador. Avances en Ciencias e Ingeníerias. Sección B. …
P. pycnodermis	32.3	44.4	Lynch, J. D. 1979. Leptodactylid frogs of the genus Eleutherodactylus from the Andes of southern Ecuador. Miscellaneous Publication. Museum of Natural History, University of Kansas 66: 1–62.
P. pyrrhomerus	18.9	24	Lynch, J. D. 1976. Three new leptodactylid frogs (genus Eleutherodactylus) from the Andean slopes of Colombia and Ecuador. Herpetologica 32: 310–317.
P. quantus	14.5	16.7	Lynch, J. D. 1998. New species of Eleutherodactylus from the Cordillera Occidental of western Colombia with a synopsis of the distributions of species in western Colombia. Revista de la Academia Colombiana de Ciencias Exactas, Físicas y Naturales 22: 117–148.
P. quaquaversus	22.5	31.1	Lynch, J. D. 1974. New species of frogs (Leptodactylidae: Eleutherodactylus) from the Amazonian lowlands of Ecuador. Occasional Papers of the Museum of Natural History, University of Kansas 31: 1–22.
P. quicato	30.1	37.3	Ospina-Sarria, J. J., J. Méndez-Narváez, C. E. Burbano-Yandi, and W. Bolívar-García. 2011. A new species of Pristimantis (Amphibia: Craugastoridae) with cranial crests from the Colombian Andes. Zootaxa 3111: 37–48.
P. quinquagesimus	30.8	40.1	Lynch, J. D., and L. Trueb. 1980. A new species of Eleutherodactylus (Leptodactylidae) from the cloud forests of western Ecuador. Copeia 1980: 392–396.
P. quintanai	16.4	21.8	Urgilés, V. L., P. Székely, D. Székely, N. Christodoulides, J. C. Sánchez-Nivicela, and A. E. Savage. 2019. Genetic delimitation of Pristimantis orestes (Lynch, 1979) and P. saturninoi Brito et al., 2017 and description of two new terrestrial frogs from the Pristimantis orestes species group (Anura, Strabomantidae) . ZooKeys 864: 111–146
P. racemus	30.2	37.9	Lynch, J. D. 1980. New species of Eleutherodactylus of Colombia (Amphibia: Leptodactylidae). I: Five new species from the paramos of the Cordillera Central. Caldasia. Bogotá 13: 165–188.
P. ramagii	22	28	Boulenger, G. A. 1888. On some reptiles and batrachians from Iguarasse, Pernambuco. Annals and Magazine of Natural History, Series 6, 2: 40–43.
P. reichlei	30.7	37.1	Padial, J. M., and I. De la Riva. 2009. Integrative taxonomy reveals cryptic Amazonian species of Pristimantis (Anura: Strabomantidae). Zoological Journal of the Linnean Society 155: 97–122.
P. renjiforum	23.8	31.3	Lynch, J. D. 2000. A new species of frog, genus Eleutherodactylus (Leptodactylidae), from the Sabana de Bogotá. Revista de la Academia Colombiana de Ciencias Exactas, Físicas y Naturales 24: 435–439.
P. repens	17.1	24.1	Lynch, J. D. 1984. A new species of Eleutherodactylus (Amphibia: Anura: Leptodactylidae) from southern Andean Colombia. Herpetologica 40: 234–237.
P. restrepoi	32.8	39.4	Lynch, J. D. 1996. New frogs of the genus Eleutherodactylus (family Leptodactylidae) from the San Antonio region of the Colombian Cordillera Occidental. Revista de la Academia Colombiana de Ciencias Exactas, Físicas y Naturales 20: 331–345.
P. reticulatus	25	35	Walker, C. F., and F. H. Test. 1955. New Venezuelan frogs of the genus Eleutherodactylus. Occasional Papers of the Museum of Zoology, University of Michigan 561: 1–12.
P. rhabdolaemus	24	31.7	Duellman, W. E. 1978. Two new species of Eleutherodatylus (Anura: Leptodactylidae) from the Peruvian Andes. Transactions of the Kansas Academy of Science 81: 65–71.
P. rhigophilus	33.4	44.5	La Marca, E. 2007 "2006". Sinopsis taxonómica de dos géneros nuevos de anfibios (Anura: Leptodactylidae) de los Andes de Venezuela. Herpetotropicos. Mérida, Venezuela 3: 67–87.
P. rhodoplichus	28.9	34.2	Duellman, W. E., and E. R. Wild. 1993. Anuran amphibians from the Cordillera de Huancabamba, northern Peru: Systematics, ecology, and biogeography. Occasional Papers of the Museum of Natural History, University of Kansas 157: 1–53.
P. ridens	19	25	Savage, J.M. 2002. The Amphibians and Reptiles of Costa Rica. The University of Chicago Press. China. 934 pp.
P. rivasi	30.8	41	Barrio-Amorós, C. L., F. J. M. Rojas-Runjaic, and T. R. Barros. 2010. Two new Pristimantis (Anura: Terrarana: Strabomantidae) from the Sierra de Perijá, Venezuela. Zootaxa 2329: 1–21.
P. riveroi	23.3	35.8	Lynch, J. D., and E. La Marca. 1993. Synonymy and variation in Eleutherodactylus bicumulus (Peters) from northern Venezuela, with a description of a new species (Amphibia: Leptodactylidae). Caribbean Journal of Science 29: 133–146.
P. riveti	22.09	34.2	Carrión, J. C., Frankel, C., Varela-Jaramillo, A. y Guayasamín, J. M 2022. Pristimantis riveti En: Ron, S. R., Merino-Viteri, A. Ortiz, D. A. (Eds). Anfibios del Ecuador. Version 2021.0. Museo de Zoología, Pontificia Universidad Católica del Ecuador. https://bioweb.bio/faunaweb/amphibiaweb/FichaEspecie/Pristimantis%20riveti, acceso jueves, 21 de Julio de 2022
P. romeroae	23.8	33.8	Ron, S. R., J. Carrión, M. A. Caminer, Y. Sagredo, M. J. Navarrete, J. A. Ortega, A. Varela-Jaramillo, M. A. Vidal-Maldonado, and C. Terán. 2020. Three new species of frogs of the genus Pristimantis (Anura, Strabomantidae) with a redefinition of the P. lacrimosus species group. ZooKeys 993: 121–155
P. roni	17.5	28.5	Yánez-Muñoz, M. H., P. Bejarano-Muñoz, J. Brito-M., and D. Batallas-R. 2014. Ranas terrestres de los Andes Surorientales de Ecuador II: Una nueva especie de Pristimantis verde espinosa de los bosques montanos del Parque Nacional Sangay (Anura: Craugastoridae). Avances en Ciencias e Ingeníerias. Sección B. Quito 6: 63–77.
P. rosadoi	16.7	25.7	Lynch, J. D. y Duellman, W. E. 1997. Frogs of the genus Eleutherodactylus in Western Ecuador: systematics, ecology, and biogeography. The University of Kansas, Natural History Museum, Special Publication 23:1-236
P. roseus	20.2	27.9	Stejneger, L. 1904. The herpetology of Porto Rico. Annual Report of the United States National Museum for 1902 : 549–734.
P. rubicundus	35.6	51.2	Lynch, J. D. y Duellman, W. E. 1980. The Eleutherodactylus of the Amazonian slopes of the Ecuadorian Andes (Anura: Leptodactylidae). The University of Kansas, Museum of Natural History, Miscellaneous Publications 69:1-86.
P. ruedai	48.2	66.8	Ruiz-Carranza, P. M., J. D. Lynch, and M. C. Ardila-Robayo. 1997. Seis nuevas especies de Eleutherodactylus Duméril & Bibron, 1841 (Amphibia: Leptodactylidae) del Norte de la Cordillera Occidental de Colombia. Revista de la Academia Colombiana de Ciencias Exactas, Físicas y Naturales 21: 155–179.
P. rufioculis	18.1	20.6	Duellman, W. E., and J. B. Pramuk. 1999. Frogs of the genus Eleutherodactylus (Anura: Leptodactylidae) in the Andes of northern Peru. Scientific Papers. Natural History Museum, University of Kansas 13: 1–78.
P. rufoviridis	25.4	31.8	Valencia, J. H., M. H. Yánez-Muñoz, R. Betancourt-Yépez, A. Terán-Valdez, and J. M. Guayasamin. 2011 "2010". Una llamativa nueva especie de Pristimantis (Anura: Terrana: Strabomantidae) de las estribaciones noroccidentales de los Andes de Ecuador. Avances en Ciencias e Ingeníerias. Sección B. Quito 2 (3): B41–B45.
P. ruidus	31.1	39.8	Lynch, J. D. 1979. Leptodactylid frogs of the genus Eleutherodactylus from the Andes of southern Ecuador. Miscellaneous Publication. Museum of Natural History, University of Kansas 66: 1–62.
P. rupicola	28.2	33.4	Taucce, P. P. G., J. S. Nascimento, C. C. Trevisan, F. S. F. Leite, D. J. Santana, C. F. B. Haddad, and M. F. Napoli. 2020. A new rupicolous species of the Pristimantis conspicillatus group (Anura: Brachycephaloidea: Craugastoridae) from central Bahia, Brazil. Journal of Herpetology 54: 245–257 (DOI: 10.1670/19-114).
P. ruthveni	32.3	45.5	Lynch, J. D., and P. M. Ruiz-Carranza. 1985. A synopsis of the frogs of the genus Eleutherodactylus from the Sierra Nevada de Santa Marta. Occasional Papers of the Museum of Zoology, University of Michigan 711: 1–59.
P. sagittulus	23.3	26.7	Lehr, E., C. Aguilar, and W. E. Duellman. 2004. A striking new species of Eleutherodactylus from Andean Peru (Anura: Leptodactylidae). Herpetologica 60: 275–280.
P. saltissimus	18.3	27.1	Means, D. B., and J. M. Savage. 2007. Three new malodorous rainfrogs of the genus Pristimantis (Anura: Brachycephalidae) from the Wokomung Massif in west-central Guyana, South America. Zootaxa 1658: 39–55.
P. samaipatae	38.6	48.6	Köhler, J., and K.-H. Jungfer. 1995. Eine neue Art und ein Erstnachweis von Fröschen der Gattung Eleutherodactylus aus Bolivien. Salamandra 31: 149–156.
P. samaniegoi	16.9	20.7	Székely, P., J. S. Eguiguren, L. Ordóñez-Delgado, D. Armijos-Ojeda, and D. Székely. 2020. Fifty years after: A taxonomic revision of the amphibian species from the Ecuadorian biodiversity hotspot Abra de Zamora, with description of two new Pristimantis species. PLoS (Public Library of Science) One 15(9: e0238306): 1–59 (https://doi.org/10.1371/journal.pone.0238306).
P. sambalan	17.2	21.9	Brito-M., J., D. Batallas-R., and M. H. Yánez-Muñoz. 2017. Ranas terrestres Pristimantis (Anura: Craugastoridae) de los bosques montanos del río Upano, Ecuador: Lista anotada, patrones de diversidad y descripción de cuatro especies nuevas. Neotropical Biodiversity 3: 125–156.
P. sanctaemartae	40.6	45.7	Ruthven, A. G. 1917. Two new species of Eleutherodactylus from Colombia. Occasional Papers of the Museum of Zoology, University of Michigan 39: 1–6.
P. sanguineus	24	35.2	Lynch, J. D. 1998. New species of Eleutherodactylus from the Cordillera Occidental of western Colombia with a synopsis of the distributions of species in western Colombia. Revista de la Academia Colombiana de Ciencias Exactas, Físicas y Naturales 22: 117–148.
P. satagius	32.4	40.3	Lynch, J. D. 1995. Three new species of Eleutherodactylus (Amphibia: Leptodactylidae) from the paramos of the Cordillera Occidental of Colombia. Journal of Herpetology 29: 513–521.
P. saturninoi	18.7	21.5	Brito-M., J., D. Batallas-Revelo, and M. H. Yánez-Muñoz. 2017. Ranas terrestres Pristimantis (Anura: Craugastoridae) de los bosques montanos del río Upano, Ecuador: Lista anotada, patrones de diversidad y descripción de cuatro especies nuevas. Neotropical Biodiversity 3: 125–156.
P. savagei	23.9	37.2	Lynch, J. D., and W. E. Duellman. 1997. Frogs of the genus Eleutherodactylus in western Ecuador. Systematics, ecology, and biogeography. Special Publication. Natural History Museum, University of Kansas 23: 1–236
P. schultei	26.5	34	Duellman, W. E. 1990. A new species of Eleutherodactylus from the Andes of northern Peru (Anura: Leptodactylidae). Journal of Herpetology 24: 348–350.
P. scoloblepharus	20.3	23.7	Lynch, J. D. 1991. New diminutive Eleutherodactylus from the Cordillera Central of Colombia (Amphibia: Leptodactylidae). Journal of Herpetology 25: 344–352.
P. scolodiscus	20.4	22.3	Lynch, J. D., and P. A. Burrowes. 1990. The frogs of the genus Eleutherodactylus (family Leptodactylidae) at the La Planada Reserve in southwestern Colombia with descriptions of eight new species. Occasional Papers of the Museum of Natural History, University of Kansas 136: 1–31.
P. seorsus	19.4	20.9	Lehr, E. 2007. New eleutherodactyline frogs (Leptodactylidae: Pristimantis, Phrynopus) from Peru. Bulletin of the Museum of Comparative Zoology. Cambridge, Massachusetts 159: 145–178.
P. shrevei	28	40.1	Diaz-Lameiro, A. M., Powell, R., & Berg, C. S. 2007. Colour and pattern polymorphism in Pristimantis shrevei and Eleutherodactylus johnstonei (Leptodactylidae) on St. Vincent, West Indies. Herpetological Bulletin, 101, 18.
P. signifer	26.5	32.8	Ruiz-Carranza, P. M., J. D. Lynch, and M. C. Ardila-Robayo. 1997. Seis nuevas especies de Eleutherodactylus Duméril & Bibron, 1841 (Amphibia: Leptodactylidae) del Norte de la Cordillera Occidental de Colombia. Revista de la Academia Colombiana de Ciencias Exactas, Físicas y Naturales 21: 155–179.
P. silverstonei	22.4	32.2	Lynch, J. D., and P. M. Ruiz-Carranza. 1996. New sister-species of Eleutherodactylus from the Cordillera Occidental of southwestern Colombia (Amphibia: Salientia: Leptodactylidae). Revista de la Academia Colombiana de Ciencias Exactas, Físicas y Naturales 20: 347–363.
P. simonbolivari	19.2	22	Wiens, J. J., and L. A. Coloma. 1992. A new species of the Eleutherodactylus myersi (Anura: Leptodactylidae) assembly from Ecuador. Journal of Herpetology 26: 196–207.
P. simonsii	25.9	33.3	Lehr, E., Lyu, S., & Catenazzi, A. 2021. A new, critically endangered species of Pristimantis (Amphibia: Anura: Strabomantidae) from a mining area in the Cordillera Occidental of northern Peru (Región Cajamarca). Salamandra, 57(1), 15-26.
P. simoteriscus	25.1	31.4	Lynch, J. D., P. M. Ruiz-Carranza, and M. C. Ardila-Robayo. 1997. "Three new species of Eleutherodactylus (Amphibia: Leptodactylidae) from high elevations of the Cordillera Central of Colombia. Caldasia 18(3): 329–342". Unpaged errata sheet for pp. 331–334. Caldasia. Bogotá 18: unnumbered printed errata sheet.
P. simoterus	29	37.1	Lynch, J. D. 1980. New species of Eleutherodactylus of Colombia (Amphibia: Leptodactylidae). I: Five new species from the paramos of the Cordillera Central. Caldasia. Bogotá 13: 165–188.
P. siopelus	27.3	40	Lynch, J. D., and P. A. Burrowes. 1990. The frogs of the genus Eleutherodactylus (family Leptodactylidae) at the La Planada Reserve in southwestern Colombia with descriptions of eight new species. Occasional Papers of the Museum of Natural History, University of Kansas 136: 1–31.
P. sira	14.7	20.4	Chávez, G., L. A. García Ayachi, and A. Catenazzi. 2021. Beauty is in the eye of the beholder: Cruciform eye reveals new species of direct-developing frog (Strabomantidae, Pristimantis) in the Amazonian Andes. Evolutionary Systematics 5: 81–92
P. sirnigeli	20.6	24.1	Yánez-Muñoz, M. H., P. Meza-Ramos, D. F. Cisneros-Heredia, and J. P. Reyes-Puig. 2011 "2010". Descripción de tres nuevas especies de ranas del género Pristimantis (Anura: Terrarana: Strabomantidae) de los bosques nublados del Distrito Metropolitano de Quito, Ecuador. Avances en Ciencias e Ingeníerias. Sección B. Quito 2 (3): B16–B27.
P. skydmainos	24.2	32.4	Flores, G., and L. O. Rodríguez. 1997. Two new species of the Eleutherodactylus conspicillatus group (Anura: Leptodactylidae) from Perú. Copeia 1997: 388–394.
P. sneiderni	23	28	Ospina-Sarria, J. J., and W. E. Duellman. 2019. Two new Species of Pristimantis (Amphibia: Anura: Strabomantidae) from southwestern Colombia. Herpetologica 75: 85–95.
P. sobetes	30.6	37	Lynch, J. D. 1980. Two new species of earless frogs allied to Eleutherodactylus surdus (Leptodactylidae) from the Pacific slopes of the Ecuadorian Andes. Proceedings of the Biological Society of Washington 93: 327–338.
P. sp1_MCNUPH439	24.1	33.4	This study
P. sp2_MCNUPH584	24.2	31.1	This study
P. sp3_MCNUPH54	24.9	29.3	This study
P. sp4_MCNUPH443	22.3	23	This study
P. sp5_MCNUPH30	26.8	38.5	This study
P. sp8_MCNUPH525	22	26.2	This study
P. sp9_MCNUPH42	21.3	23	This study
P. spilogaster	30	36.7	Lynch, J. D. 1984. New frogs (Leptodactylidae: Eleutherodactylus) from cloud forest of the northern Cordillera Oriental, Colombia. Contributions in Biology and Geology. Milwaukee Public Museum 60: 1–19.
P. spinosus	25	34.5	Lynch, J. D. 1979. Leptodactylid frogs of the genus Eleutherodactylus from the Andes of southern Ecuador. Miscellaneous Publication. Museum of Natural History, University of Kansas 66: 1–62.
P. stenodiscus	17	21	Walker, C. F., and F. H. Test. 1955. New Venezuelan frogs of the genus Eleutherodactylus. Occasional Papers of the Museum of Zoology, University of Michigan 561: 1–12.
P. sternothylax	29.1	36.7	Duellman, W. E., and E. R. Wild. 1993. Anuran amphibians from the Cordillera de Huancabamba, northern Peru: Systematics, ecology, and biogeography. Occasional Papers of the Museum of Natural History, University of Kansas 157: 1–53.
P. stictoboubonus	21.5	26	Duellman, W. E., E. Lehr, and P. J. Venegas. 2006. Two new species of Eleutherodactylus (Anura: Leptodactylidae) from the Andes of northern Peru. Zootaxa 1285: 51–64.
P. stictus	22.2	28.2	González-Durán, G. A. 2016. A new small frog species of the genus Pristimantis (Anura: Craugastoridae) from the northern paramos of Colombia. Zootaxa 4066: 421–437.
P. stipa	24.4	35.1	Venegas, P. J., and W. E. Duellman. 2012. Two syntopic new species of the Pristimantis orestes Group (Anura: Strabomantidae) from northwestern Peru. Zootaxa 3249: 47–59.
P. subsigillatus	28.5	33.4	Lynch, J. D. y Duellman, W. E. 1997. Frogs of the genus Eleutherodactylus in Western Ecuador: systematics, ecology, and biogeography. The University of Kansas, Natural History Museum, Special Publication 23:1-236.
P. suetus	18.2	23	Lynch, J. D., and J. V. Rueda-Almonacid. 1998. New frogs of the genus Eleutherodactylus from the eastern flank of the northern Cordillera Central of Colombia. Revista de la Academia Colombiana de Ciencias Exactas, Físicas y Naturales 22: 561–570.
P. sulculus	26.3	43	Lynch, J. D., and P. A. Burrowes. 1990. The frogs of the genus Eleutherodactylus (family Leptodactylidae) at the La Planada Reserve in southwestern Colombia with descriptions of eight new species. Occasional Papers of the Museum of Natural History, University of Kansas 136: 1–31.
P. supernatis	30	40.6	Lynch, J. D. 1979. The identity of Eleutherodactylus vertebralis (Boulenger) with the description of a new species from Colombia and Ecuador (Amphibia: Leptodactylidae). Journal of Herpetology 13: 411–418.
P. surdus	36.9	54.6	Lynch, J. D. y Duellman, W. E. 1997. Frogs of the genus Eleutherodactylus in Western Ecuador: systematics, ecology, and biogeography. The University of Kansas, Natural History Museum, Special Publication 23:1-236.
P. susaguae	32	34	Rueda-Almonacid, J. V., J. D. Lynch, and P. A. Galvis-Peñuela. 2003. Una nueva especie de anfibio (Anura: Leptodactylidae) de los alrededores de La Sabana de Bogotá, Colombia. Revista de la Academia Colombiana de Ciencias Exactas, Físicas y Naturales 27: 461–466.
P. taciturnus	20.9	31.7	Lynch, J. D., and Á. M. Suárez-Mayorga. 2003. Two additional new species of Eleutherodactylus (Leptodactylidae) from southwestern Colombia. Revista de la Academia Colombiana de Ciencias Exactas, Físicas y Naturales 27: 607–612.
P. taeniatus	22.2	31.6	Lynch, J. D., & Ardila-Robayo, M. C. 1999. The Eleutherodactylus of the taeniatus complex in western Colombia: taxonomy and distribution. Revista de la Academia Colombiana de Ciencias Exactas, Físicas y Naturales, 23(89), 615-624.
P. tamsitti	37.8	54.7	Cochran, D. M., and C. J. Goin. 1970. Frogs of Colombia. Bulletin of the United States National Museum 288: 1–655.
P. tanyrhynchus	23	31	Lehr, E. 2007. New eleutherodactyline frogs (Leptodactylidae: Pristimantis, Phrynopus) from Peru. Bulletin of the Museum of Comparative Zoology. Cambridge, Massachusetts 159: 145–178.
P. tayrona	25.1	30.2	Lynch, J. D., and P. M. Ruiz-Carranza. 1985. A synopsis of the frogs of the genus Eleutherodactylus from the Sierra Nevada de Santa Marta. Occasional Papers of the Museum of Zoology, University of Michigan 711: 1–59.
P. telefericus	29.6	41.2	La Marca, E. 2005. Dos nuevas especies de rana (Amphibia: Leptodactylidae) de páramo del Parque Nacional Sierra Nevada, Venezuela. Herpetotropicos. Mérida, Venezuela 2: 47–54.
P. tenebrionis	26.8	36.9	Lynch, J. D., and K. Miyata. 1980. Two new species of Eleutherodactylus (Amphibia: Leptodactylidae) from the lowlands and lower cloud forests of western Ecuador. Breviora. Museum of Comparative Zoology, Cambridge, Massachusetts 457: 1–12.
P. terraebolivaris	26	36	Rivero, J. A. 1961. Salientia of Venezuela. Bulletin of the Museum of Comparative Zoology. Cambridge, Massachusetts 126: 1–207.
P. thectopternus	35.4	47	Lynch, J. D. 1975. The identity of the frog Eleutherodactylus conspicillatus (Günther), with descriptions of two related species from northwestern South America (Amphibia, Leptodactylidae). Contributions in Science. Natural History Museum of Los Angeles County 272: 1–19.
P. thyellus	32.3	42.2	La Marca, E. 2007 "2006". Sinopsis taxonómica de dos géneros nuevos de anfibios (Anura: Leptodactylidae) de los Andes de Venezuela. Herpetotropicos. Mérida, Venezuela 3: 67–87.
P. thymalopsoides	34.4	55.4	Lynch, J. D. y Duellman, W. E. 1997. Frogs of the genus Eleutherodactylus in Western Ecuador: systematics, ecology, and biogeography. The University of Kansas, Natural History Museum, Special Publication 23:1-236.
P. thymelensis	25.2	33.5	Lynch, J. D. 1972. Two new species of frogs (Eleutherodactylus: Leptodactylidae) from the páramos of northern Ecuador. Herpetologica 28: 141–147.
P. tiktik	18.4	20.4	Székely, P., J. S. Eguiguren, D. Székely, L. Ordóñez-Delgado, D. Armijos-Ojeda, M. L. Riofrîo–Guamán, and D. Cogǎlniceanu. 2018. A new minute Pristimantis (Amphibia: Anura: Strabomantidae) from the Andes of southern Ecuador. PLoS (Public Library of Science) One 13 (8: e0202332): 1–21.
P. tinajillas	13.3	18.6	Urgilés, V. L., J. C. Sánchez-Nivicela, C. Nieves, and M. H. Yánez-Muñoz. 2014. Terrestrial frogs in southern Andean ecosystems of Ecuador I: Two new species of Pristimantis (Anura: Craugastoridae) of the eastern versant/Ranas terrestres en los ecosistemas surandinos de Ecuador I: Dos nuevas especies de Pristimantis (Anura: Craugastoridae) de la ladera oriental. Avances en Ciencias e Ingeníerias.…
P. tinguichaca	24.4	31.7	Brito-M., J., R. Ojala-Barbour, D. Batallas-Revelo, and A. Almendáriz C. 2016. A new species of Pristimantis (Amphibia: Strabomantidae) from the cloud forest of Sangay National Park, Ecuador. Journal of Herpetology 50: 337–344.
P. toftae	22.3	26.1	Duellman, W. E. 1978. Three new species of Eleutherodactylus from Amazonian Perú (Amphibia: Anura: Leptodactylidae). Herpetologica 34: 264–270.
P. torrenticola	32.1	52.6	Lynch, J. D., and J. V. Rueda-Almonacid. 1998. Additional new species of frogs (genus Eleutherodactylus) from cloud forests of eastern Departamento de Caldas, Colombia. Revista de la Academia Colombiana de Ciencias Exactas, Físicas y Naturales 22: 287–298.
P. torresi	30	39.5	Páez, N. B., and S. R. Ron. 2019. Systematics of Huicundomantis, a new subgenus of Pristimantis (Anura, Strabomantidae) with extraordinary cryptic diversity and eleven new species. ZooKeys 868: 1–112.
P. totoroi	29.4	34.3	Páez, N. B., and S. R. Ron. 2019. Systematics of Huicundomantis, a new subgenus of Pristimantis (Anura, Strabomantidae) with extraordinary cryptic diversity and eleven new species. ZooKeys 868: 1–112.
P. trachyblepharis	15.8	19.2	Boulenger, G. A. 1918. Descriptions of new South American batrachians. Annals and Magazine of Natural History, Series 9, 2: 427–433.
P. trepidotus	21.3	25.5	Lynch, J. D. 1968. Systematic status of some Andean leptodactylid frogs with a description of a new species of Eleutherodactylus. Herpetologica 24: 289–300.
P. tribulosus	15.7	26.5	Lynch, J. D., and J. V. Rueda-Almonacid. 1997. Three new frogs (Eleutherodactylus: Leptodactylidae) from cloud forests in eastern Departamento Caldas, Colombia. Revista de la Academia Colombiana de Ciencias Exactas, Físicas y Naturales 21: 131–142.
P. truebae	21.9	22.5	Lynch, J. D., and W. E. Duellman. 1997. Frogs of the genus Eleutherodactylus in western Ecuador. Systematics, ecology, and biogeography. Special Publication. Natural History Museum, University of Kansas 23: 1–236.
P. tubernasus	25.5	28.3	Rivero, J. A. 1984 "1982". Los Eleutherodactylus (Amphibia, Salientia) de los Andes Venezolanos. II, Especies sub-parameras. Memoria. Sociedad de Ciencias Naturales La Salle. Caracas 42: 57–132.
P. tungurahua	20.8	27.9	Reyes-Puig, J. P., M. H. Yánez-Muñoz, D. F. Cisneros-Heredia, and S. M. Rámírez-Jaramillo. 2011 "2010". Una nueva especie de rana Pristimantis (Terrarana: Strabomantidae) de los bosques nublados de la cuenca alta del río Pastaza, Ecuador. Avances en Ciencias e Ingeníerias. Sección B. Quito 2 (3): 78–82.
P. turpinorum	18.8	26.8	Hardy, J. D., Jr. 2001. A new frog of the genus Eleutherodactylus from the Island of Tobago, West Indies. Bulletin of the Maryland Herpetological Society 37: 25–31.
P. turumiquirensis	40	46	Rivero, J. A. 1961. Salientia of Venezuela. Bulletin of the Museum of Comparative Zoology. Cambridge, Massachusetts 126: 1–207.
P. uisae	20.7	31.2	Lynch, J. D. 2003. New species of frogs (Eleutherodactylus: Leptodactylidae) from the Cordillera Oriental of Norte de Santander and Santander, Colombia. Revista de la Academia Colombiana de Ciencias Exactas, Físicas y Naturales 27: 449–460.
P. unistrigatus	24	31	Lynch, J. D., & WE, D. 1980. The Eleutherodactylus of the Amazonian slopes of the ecuadorian Andes (Anura: Leptodactylidae).
P. urani	19.1	23.4	Rivera-Correa, M., and J. M. Daza-R. 2016. Molecular phylogenetics of the Pristimantis lacrimosus species group (Anura: Craugastoridae) with the description of a new species from Colombia. Acta Herpetologica. Firenze 11: 31–45.
P. uranobates	19.8	27.8	Lynch, J. D. 1991. New diminutive Eleutherodactylus from the Cordillera Central of Colombia (Amphibia: Leptodactylidae). Journal of Herpetology 25: 344–352.
P. urichi	23	25	Kaiser, H., Hardy Jr, J. D., & Green, D. M. 1994. Taxonomic status of Caribbean and South American frogs currently ascribed to Eleutherodactylus urichi (Anura: Leptodactylidae). Copeia, 780-796.
P. vanadise	19.1	31.7	La Marca, E. 1984. Eleutherodactylus vanadise sp. nov.(Anura, Leptodactylidae): First cloud forest Eleutherodactylus from the Venezuelan Andes. Herpetologica, 31-37.
P. variabilis	17.5	25.3	Lynch, J. D. 1968. Two new frogs of the genus Eleutherodactylus from eastern Ecuador (Amphibia: Leptodactylidae). Journal of Herpetology 2: 129–135.
P. veletis	27.8	36.6	Lynch, J. D., and J. V. Rueda-Almonacid. 1997. Three new frogs (Eleutherodactylus: Leptodactylidae) from cloud forests in eastern Departamento Caldas, Colombia. Revista de la Academia Colombiana de Ciencias Exactas, Físicas y Naturales 21: 131–142.
P. ventriguttatus	21.8	29.4	Lehr, E., and G. Köhler. 2007. A new species of the Pristimantis orestes group (Anura: Leptodactylidae) from the Cordillera Occidental in northern Peru. Zootaxa 1621: 45–54.
P. ventrimarmoratus	25.5	43.8	Lehr, E., & Duellman, W. E. 2009. Terrestrial-breeding frogs (Strabomantidae) in Peru. Natur und Tier Verlag.
P. verecundus	21.9	22.5	Lynch, J. D., and P. A. Burrowes. 1990. The frogs of the genus Eleutherodactylus (family Leptodactylidae) at the La Planada Reserve in southwestern Colombia with descriptions of eight new species. Occasional Papers of the Museum of Natural History, University of Kansas 136: 1–31.
P. verrucolatus	34.5	46.8	Páez, N. B., and S. R. Ron. 2019. Systematics of Huicundomantis, a new subgenus of Pristimantis (Anura, Strabomantidae) with extraordinary cryptic diversity and eleven new species. ZooKeys 868: 1–112.
P. versicolor	25.2	29.8	Lynch, J. D. 1979. Leptodactylid frogs of the genus Eleutherodactylus from the Andes of southern Ecuador. Miscellaneous Publication. Museum of Natural History, University of Kansas 66: 1–62.
P. vertebralis	28	43.9	Lynch, J. D. y Duellman, W. E. 1997. Frogs of the genus Eleutherodactylus in Western Ecuador: systematics, ecology, and biogeography. The University of Kansas, Natural History Museum, Special Publication 23:1-236.
P. vicarius	30.3	34.2	Lynch, J. D., and P. M. Ruiz-Carranza. 1983. New frogs of the genus Eleutherodactylus from the Andes of southern Colombia. Transactions of the Kansas Academy of Science 86: 99–112.
P. viejas	19.1	29.1	Lynch, J. D., & Rueda-Almonacid, J. V. 1999. New species of frogs from low and moderate elevations from the Caldas transect of the eastern flank of the Cordillera Central. Revista de la Academia colombiana de Ciencias exactas, físicas y naturales, 23(87), 307-314.
P. vilarsi	31.5	43.9	Barrio-Amoros, C. L., & Molina, C. R. 2006. A new Eleutherodactylus (Anura, Brachycephalidae) from the Venezuelan Guayana, and redescription of Eleutherodactylus vilarsi (Melin). Zootaxa, 1302(1), 1-20.
P. vilcabambae	14	22	Lehr, E. 2007. New eleutherodactyline frogs (Leptodactylidae: Pristimantis, Phrynopus) from Peru. Bulletin of the Museum of Comparative Zoology. Cambridge, Massachusetts 159: 145–178.
P. vinhai	17.2	28.5	Santana, G. G., Amorim, F. O., Santos, E. M., Vieira, K. S., Vieira, W. L. S., Montenegro, P. F. G. P., & Alves, R. R. N. 2016. Geographic distribution of Pristimantis vinhai (Bokermann, 1975)(Anura, Craugastoridae: Ceuthomantinae) in the Brazilian Atlantic Forest. Brazilian Journal of Biology, 76, 548-550.
P. viridicans	43.9	57.3	Lynch, J. D. 1977. A new species of Eleutherodactylus from the Cordillera Occidental of Colombia (Amphibia: Anura: Leptodactylidae). Occasional Papers of the Museum of Zoology, University of Michigan 678: 1–6.
P. viridis	12.9	23.8	Ruiz-Carranza, P. M., J. D. Lynch, and M. C. Ardila-Robayo. 1997. Seis nuevas especies de Eleutherodactylus Duméril & Bibron, 1841 (Amphibia: Leptodactylidae) del Norte de la Cordillera Occidental de Colombia. Revista de la Academia Colombiana de Ciencias Exactas, Físicas y Naturales 21: 155–179.
P. w-nigrum	46.8	65.4	Lynch, J. D. y Duellman, W. E. 1980. The Eleutherodactylus of the Amazonian slopes of the Ecuadorian Andes (Anura: Leptodactylidae). The University of Kansas, Museum of Natural History, Miscellaneous Publications 69:1-86.
P. wagteri	30	44	Venegas, P. J. 2007. A new species of Eleutherodactylus (Anura: Leptodactylidae) from the Cordillera Central in northern Peru. Journal of Herpetology 41: 394–400.
P. walkeri	18.5	25.3	Lynch, J. D. 1974. A new species of Eleutherodactylus (Amphibia: Leptodactylidae) from the Pacific lowlands of Ecuador. Proceedings of the Biological Society of Washington 87: 381–388.
P. waoranii	21.2	31.1	McCracken, S. F., M. R. Forstner, and J. R. Dixon. 2007. A new species of the Eleutherodactylus lacrimosus assemblage (Anura, Brachycephalidae) from the lowland rainforest canopy of Yasuni National Park, Amazonian Ecuador. Phyllomedusa. Belo Horizonte 6: 23–36.
P. wiensi	33	37	Duellman, W. E., and E. R. Wild. 1993. Anuran amphibians from the Cordillera de Huancabamba, northern Peru: Systematics, ecology, and biogeography. Occasional Papers of the Museum of Natural History, University of Kansas 157: 1–53.
P. xeniolum	12.6	17.6	Lynch, J. D. 2001. A small amphibian fauna from a previously unexplored paramo of the Cordillera Occidental in western Colombia. Journal of Herpetology 35: 226–231.
P. xylochobates	35.1	51.3	Lynch, J. D., and P. M. Ruiz-Carranza. 1996. New sister-species of Eleutherodactylus from the Cordillera Occidental of southwestern Colombia (Amphibia: Salientia: Leptodactylidae). Revista de la Academia Colombiana de Ciencias Exactas, Físicas y Naturales 20: 347–363.
P. yanezi	29.8	36.9	Navarrete, M. J., P. J. Venegas, and S. R. Ron. 2016. Two new species of frogs of the genus Pristimantis from Llanganates National Park in Ecuador with comments on the regional diversity of Ecuadorian Pristimantis (Anura, Craugastoridae). ZooKeys 593: 139–162.
P. yantzaza	22.1	34	Valencia, J. H., Duenas, M. R., Szekely, P., Batallas, D., Pulluquitin, F., & Ron, S. R. 2017. A new species of direct-developing frog of the genus Pristimantis (Anura: Terrarana: Craugastoridae) from Cordillera del Cóndor, Ecuador, with comments on threats to the anuran fauna of the region. Zootaxa, 4353(3), 447-466.
P. yaviensis	21	30	Myers, C. W., and M. A. Donnelly. 1996. A new herpetofauna from Cerro Yaví, Venezuela: First results of the Robert G. Goelet American Museum–Terramar Expedition to the northwestern tepuis. American Museum Novitates 3172: 1–56
P. yukpa	27	28.8	Barrio-Amorós, C. L., F. J. M. Rojas-Runjaic, and E. E. Infante-Rivero. 2008. Tres nuevos Pristimantis (Anura: Strabomantidae) de la sierra de Perijá, estado Zulia,Venezuela. Revista Española de Herpetología 21: 71–94.
P. yumbo	18.5	22.9	Yánez-Muñoz, M. H., P. Meza-Ramos, D. F. Cisneros-Heredia, and J. P. Reyes-Puig. 2011 "2010". Descripción de tres nuevas especies de ranas del género Pristimantis (Anura: Terrarana: Strabomantidae) de los bosques nublados del Distrito Metropolitano de Quito, Ecuador. Avances en Ciencias e Ingeníerias. Sección B. Quito 2 (3): B16–B27.
P. yuruaniensis	24	32	Rödder, D., and K.-H. Jungfer. 2008. A new Pristimantis (Anura, Strabomantidae) from Yuruaní-tepui, Venezuela. Zootaxa 1814: 58–68.
P. yustizi	35	50.8	Barrio-Amorós, C. L., and A. Chacón-Ortiz. 2004. Un nuevo Eleutherodactylus (Anura, Leptodactylidae) de la Cordillera de Mérida, Andes de Venezuela. Graellsia. Madrid 60: 3–11.
P. zeuctotylus	29.6	43.3	Lynch, J. D., and M. S. Hoogmoed. 1977. Two species of Eleutherodactylus (Amphibia: Leptodactylidae) from northeastern South America. Proceedings of the Biological Society of Washington 90: 424–439.
P. zimmermanae	21.2	25.8	Heyer, W. R., and L. M. Hardy. 1991. A new species of frog of the Eleutherodactylus lacrimosus assembly from Amazonia, South America (Amphibia: Anura: Leptodactylidae). Proceedings of the Biological Society of Washington 104: 436–447.
P. zoilae	19.8	26.8	Mueses-Cisneros, J. J. 2007. Two new species of the genus Eleutherodactylus (Anura: Brachycephalidae) from Valle de Sibundoy, Putumayo, Colombia. Zootaxa 1498: 35–43.
P. zophus	23	31.2	Lynch, J. D., and M. C. Ardila-Robayo. 1999. The Eleutherodactylus of the taeniatus complex in western Colombia: taxonomy and distribution. Revista de la Academia Colombiana de Ciencias Exactas, Físicas y Naturales 23: 615–624.
