# Supplementary material for: Ecological and evolutionary trends of body size in Pristimantis frogs, the world's most diverse vertebrate genus
Source: Sci Rep. 2022 Oct 27;12:18106. doi: 10.1038/s41598-022-22181-5 (PMC9613995; doi:10.1038/s41598-022-22181-5)
Supplement: Supplementary file 3 — Supplementary Table S2. [file 41598_2022_22181_MOESM3_ESM.xlsx]

## Sheet: Hoja1
Table S2. Database for 257 species of Pristimantis for evolutionary analyzes. Body size of males and females (mm), SSD and climatic variables scaled.
Species	SVL Max Males	SVL Max Females	SSD	Bands	LOG Moisture Scale	LOG DEM 1 Scale	LOG BIO1 Scale	LOG BIO2 Scale	LOG BIO3 Scale	LOG BIO4 Scale	LOG BIO12 Scale	LOG BIO15 Scale
P. abakapa	21.1	25.8	0.222749	2001-3000	0.725409	0.479681	0.453616	0.535683	-0.522077	0.77758	0.634983	1.06985
P. acatallelus	27.2	31.7	0.165441	2001-3000	0.776797	0.421585	-0.0733574	-0.828881	0.97719	-1.14209	0.575826	-0.461397
P. acerus	34	45.1	0.326471	2001-3000	-1.13019	0.758677	-1.09017	1.42804	0.527336	0.0653463	-0.672476	-2.02576
P. achatinus	35.1	46.1	0.31339	1001-2000	0.335418	-0.279712	0.724101	-0.607263	0.363418	0.0216444	0.666678	0.648658
P. achuar	16.6	23.5	0.415663	0-1000	0.629292	-2.03336	1.30093	-0.367129	-1.04175	0.58947	1.49854	-1.92321
P. actites	40	64.2	0.605	2001-3000	0.383314	0.519834	-0.336626	-0.100288	0.525788	-0.584007	-0.750931	1.27634
P. acuminatus	24.01	33.45	0.39317	0-1000	0.772204	-1.91986	1.26698	-0.657154	-1.17028	0.497608	1.63744	-1.86566
P. affinis ANDES-A 4217	27	47.7	0.766667	3001-4100	0.282041	0.852695	-0.0005482	-1.38417	-0.569635	-0.209604	-0.0632597	0.513528
P. afrox	33.3	45.8	0.375375	0-1000	1.09095	-2.22316	1.27833	-0.952014	0.775182	-0.784465	2.0602	-0.921351
P. albertus	19.5	24.2	0.241026	1001-2000	-1.4251	0.297714	0.288891	1.87146	-0.260449	1.43421	-0.284545	0.472296
P. altae	21	27	0.285714	0-1000	0.931839	-0.529971	0.849876	-0.667788	-1.51058	1.45256	1.63957	0.0287416
P. altamazonicus	19.8	30.1	0.520202	0-1000	0.506828	-2.00132	1.304	-0.265331	-0.953981	0.785521	1.39296	-1.04815
P. altamnis	22.3	28.3	0.269058	0-1000	0.848264	-1.2679	1.13862	-0.853246	-0.375054	-0.014379	1.56729	-1.67786
P. andinognomus	14.5	17.9	0.234483	2001-3000	-1.6479	0.612886	-0.177884	0.407503	-0.364245	-0.571876	-0.624425	-0.0779253
P. angustilineatus	20.4	24.8	0.215686	2001-3000	0.901806	0.352964	0.0214977	-1.09411	0.973704	-1.06977	0.659393	-0.627561
P. aniptopalmatus	16.5	22	0.333333	2001-3000	-0.0135323	0.626228	-0.125786	2.04175	0.115824	1.12859	-1.12916	0.652566
P. anolirex MCNUPH66	31.8	40	0.257862	3001-4100	-0.765094	0.853828	-1.41428	-1.58342	0.638529	-0.777674	-0.813334	0.946223
P. antisuyu	15	23.6	0.573333	1001-2000	-0.687585	0.147814	0.455746	1.55224	-1.22341	1.65978	0.0727892	0.402522
P. appendiculatus	21	35	0.666667	1001-2000	0.165633	0.262446	0.0769739	-0.68797	1.0737	-1.22829	0.326437	0.914928
P. ardalonychus	21.9	27.4	0.251142	0-1000	-1.03929	-0.710467	1.1292	1.17143	0.462163	-0.0333947	-0.405116	-1.26701
P. ardilae MCNUPH117	29.1	39.7	0.364261	0-1000	0.987476	-0.772764	0.929108	-0.228946	0.169877	-0.564682	0.487626	0.541109
P. atillo	28.1	35.3	0.256228	3001-4100	-3.63157	0.978592	-2.12161	0.350253	0.168559	0.290362	-0.592693	-0.950745
P. atratus	24	29.2	0.216667	2001-3000	-0.608429	0.746954	-0.611123	0.674133	0.260468	-0.85125	-0.99288	0.439669
P. attenboroughi	19.2	23	0.197917	3001-4100	-0.497864	1.08454	-1.35008	2.90893	0.543802	0.831509	-1.14386	0.854234
P. aureoventris	22.7	29	0.277533	1001-2000	0.368572	0.262783	0.404148	-0.201001	-0.460697	0.422898	0.100191	0.792228
P. bambu	20.1	26.4	0.313433	2001-3000	-0.0633908	0.796826	-0.862965	0.671274	-0.712627	-0.0345951	-1.40896	-1.63793
P. bicantus	15.8	21.7	0.373418	2001-3000	0.509307	0.385523	-0.00512107	0.545847	0.899981	-0.441928	0.652599	-0.813321
P. bicolor ANDES-A 4939	29.1	39.2	0.347079	1001-2000	-0.00876377	-0.0106767	0.639039	-0.505036	0.705503	-0.465212	0.302338	0.184913
P. boulengeri	25.6	33.8	0.320312	2001-3000	0.16484	0.721434	-0.932604	-0.94583	1.43681	-1.90165	-0.159483	0.00244713
P. bounides	21	24.4	0.161905	3001-4100	-0.328664	1.01612	-1.24918	2.65873	0.186706	0.898459	-1.19606	0.888864
P. bowara MCNUPH160	28.4	39.7	0.397887	0-1000	0.984852	-0.729211	0.901435	-0.26652	0.18114	-0.535567	0.605678	0.516447
P. brevicrus	24.4	35	0.434426	0-1000	0.869854	-1.45929	1.1835	-0.725975	-1.29957	0.549507	1.74474	-1.64548
P. brevifrons	19.7	25	0.269036	2001-3000	0.295881	0.382926	0.0200587	-0.635156	1.1465	-1.30445	0.250874	-0.325865
P. briceni	36.2	45	0.243094	3001-4100	-0.224866	0.937146	-1.38301	1.21832	0.316987	0.637655	-1.30958	0.73603
P. bromeliaceus	22.8	28.5	0.25	2001-3000	-0.344155	0.399064	0.0210303	0.843536	-0.207058	0.213887	-0.734456	-0.875031
P. buckleyi	38.7	48.8	0.260982	3001-4100	0.346158	0.889455	-1.56466	-0.124168	0.426569	-0.128349	-0.258209	-1.02242
P. buenaventura	21.9	29.9	0.365297	0-1000	-0.053273	-1.09948	1.12208	0.995707	0.342307	0.764364	-1.59432	2.13131
P. cajamarcensis	24.1	33.8	0.40249	2001-3000	0.126008	0.538075	-0.130786	1.25592	0.332578	-0.347092	-1.39006	0.8349
P. cajanuma	16.4	22.1	0.347561	3001-4100	-0.963808	0.830066	-1.13332	0.591295	0.0929128	-0.236146	-1.0577	-0.218832
P. calcaratus	17	24	0.411765	2001-3000	-0.00565776	0.394021	0.00625255	-0.597491	1.19715	-1.34903	0.188968	-0.211017
P. calcarulatus	23.8	31.2	0.310924	1001-2000	0.281464	0.244232	0.121924	-0.744592	1.06395	-1.1525	0.459284	0.983693
P. capitonis	22.7	28.9	0.273128	2001-3000	0.405133	0.599848	-0.562237	-0.656133	1.31187	-1.48391	-0.052096	-0.209693
P. caprifer	30.4	43.8	0.440789	0-1000	0.558568	-1.20873	1.14053	-0.670448	0.736028	-0.758096	1.61203	-0.017202
P. carranguerorum ANDES-A 1254	32.7	50.7	0.550459	1001-2000	1.00363	-0.0874409	0.716217	-0.432554	-0.627427	0.791211	0.9102	0.761358
P. carvalhoi	14.8	24	0.621622	0-1000	0.0262084	-1.74189	1.31807	0.145276	-0.876077	0.98618	0.95478	-0.247373
P. caryophyllaceus	21.2	26.2	0.235849	0-1000	0.875081	-0.46537	0.767984	-0.372716	-0.953141	1.18228	1.53376	0.137206
P. cedros	23	28.6	0.243478	1001-2000	0.475454	0.190224	0.244311	-0.811233	0.465489	-0.647696	0.301461	0.929179
P. celator	21.4	24.5	0.14486	2001-3000	-1.73102	0.626677	-0.608578	0.034093	1.01997	-0.864815	-0.750182	0.555
P. cerasinus	25	35	0.4	0-1000	0.731547	-1.61721	1.21135	-0.972319	-2.11347	1.72415	1.34018	0.304239
P. ceuthospilus	25.8	26.7	0.0348837	2001-3000	0.23914	0.716006	-0.524456	0.663001	0.660432	-1.74476	-1.43218	1.21117
P. cf batrachites MCNUPH37	17	21.7	0.276471	2001-3000	-1.17514	0.540796	-0.450703	-1.42103	-0.262905	0.11615	-0.497927	0.843594
P. cf bogotensis ANDES-A 4840	26	35	0.346154	3001-4100	-0.0440358	0.844766	-1.3008	-1.09309	-0.503171	-0.198234	-0.439489	0.418324
P. cf erythropleura EAB 6873	25.4	34.8	0.370079	1001-2000	0.515224	0.267526	0.250732	-0.527885	0.92527	-0.789733	0.600227	-0.296263
P. cf viejas ANDES-A 6850	19.1	29.1	0.52356	1001-2000	0.804865	-0.189715	0.859053	-0.230974	0.531212	0.0774593	1.10804	-0.266545
P. chalceus	26.9	31.2	0.159851	0-1000	0.552722	-0.481447	0.815891	-0.799619	0.205177	0.0776823	1.03608	0.856308
P. chiastonotus	39.7	53.4	0.345088	0-1000	0.587823	-2.50891	1.31969	-0.306226	-1.06642	0.603439	1.08423	0.50738
P. chloronotus	30.3	38.9	0.283828	3001-4100	0.27408	0.881984	-1.56386	0.30086	-0.0731199	0.426743	-0.182963	-1.25312
P. chocoensis	47.3	58	0.226216	0-1000	0.616467	-2.0228	1.19509	-1.02414	0.235454	0.00493406	0.495364	0.457111
P. cisnerosi	29.8	49.1	0.647651	0-1000	0.753678	-2.70349	1.3083	-1.00414	0.850618	-0.588385	1.39179	-0.633475
P. citriogaster	41.3	51	0.234867	0-1000	-0.232026	-0.88923	1.16362	0.84224	0.410406	0.0600988	0.624428	-1.28246
P. condor	39.5	63.2	0.6	1001-2000	0.696546	0.133207	0.443573	0.725711	0.083476	-0.44542	-0.147267	-0.766045
P. conservatio	21.7	33.8	0.557604	0-1000	0.252647	-0.977135	1.19967	-0.287131	1.04894	-0.432605	-0.474865	0.784179
P. conspicillatus	30.1	48.8	0.621262	0-1000	0.660366	-1.46647	1.18999	-0.282053	-0.717658	0.460304	1.60341	-1.31014
P. cremnobates	32.5	51.7	0.590769	1001-2000	0.870925	-0.0771637	0.475779	-0.36274	0.896967	-1.21538	1.00217	-1.20761
P. crenunguis	49.2	64.5	0.310976	1001-2000	0.493613	0.137801	0.228839	-0.782826	1.00821	-1.09594	0.672474	1.04279
P. croceoinguinis	18.2	21.9	0.203297	0-1000	0.725409	-1.75466	1.252	-0.514623	-0.766164	0.44583	1.51818	-1.67604
P. crucifer	20.6	34.5	0.674757	1001-2000	0.374734	0.218347	0.150344	-0.558826	1.0512	-1.13079	0.359748	0.999063
P. cruciocularis	15.4	21.8	0.415584	1001-2000	-1.29443	0.199711	0.335985	2.33616	-0.0289557	1.22872	-0.22812	0.40895
P. cruentus	25	38	0.52	0-1000	0.852242	-0.634602	0.888804	-0.449106	-1.04969	1.21048	1.37288	0.587321
P. cryophilius	36.8	49.8	0.353261	3001-4100	-1.15623	1.06316	-2.48049	1.07933	-0.43763	0.986907	-0.942871	-1.28292
P. cryptomelas	30.3	38.6	0.273927	2001-3000	-0.436201	0.721242	-0.575538	0.882781	0.223809	-0.705128	-1.07528	0.433533
P. curtipes	32.5	42.9	0.32	3001-4100	-0.334141	0.981464	-1.904	0.914392	0.307892	0.0230212	-1.37264	-0.547915
P. danae	33.8	45.8	0.35503	1001-2000	-0.121738	-0.309877	0.791305	1.18575	-1.59417	1.86944	0.560489	0.415252
P. devillei	31.6	44.7	0.414557	2001-3000	-1.3381	0.755414	-1.0296	1.49951	0.70847	-0.13564	-0.586241	-2.25647
P. diadematus	27.4	44.5	0.624088	0-1000	0.654321	-1.38621	1.17321	-0.0344297	-0.454941	0.559042	1.62485	-1.09316
P. dorado	17.9	25.6	0.430168	2001-3000	0.725409	0.706121	-0.708821	-1.2568	-1.22409	0.0644986	0.335956	0.54722
P. dorsopictus	22	31.6	0.436364	2001-3000	0.706235	0.717045	-0.809243	-0.8919	0.985077	-1.21164	0.437401	-0.120296
P. duellmani	36	45.8	0.272222	2001-3000	-0.344155	0.437281	-0.169139	-0.430391	1.25471	-1.40287	-0.116783	0.769157
P. ecuadorensis	25.4	40.2	0.582677	1001-2000	0.574603	0.0532832	0.358923	-0.801819	0.886204	-0.946511	0.778238	1.34381
P. elegans ANDES-A 4932	37.5	40.2	0.072	3001-4100	0.0527785	0.949082	-1.86835	-1.58502	-1.08836	0.0182506	-0.221194	0.613274
P. eremitus	21.8	27.6	0.266055	2001-3000	-0.283214	0.621723	-0.548471	0.0450822	1.47337	-1.49459	-0.855463	0.633485
P. eriphus	25.2	29	0.150794	2001-3000	-0.0299512	0.450018	-0.256255	0.808881	0.991232	-0.38651	0.188981	-1.46617
P. erythroinguinis	14.3	17.7	0.237762	1001-2000	0.423054	-0.28801	0.81276	0.945961	-1.86083	1.57614	0.898447	0.364065
P. euphronides	27	39.4	0.459259	0-1000	0.17564	-1.65787	1.29356	-1.68341	-1.95516	1.64901	0.035168	0.171193
P. fallax ANDES-A 3045	26.8	45.1	0.682836	1001-2000	0.676961	-0.133115	0.80575	-0.294847	0.601547	-0.022492	1.00661	-0.228701
P. fenestratus	34.3	50	0.457726	0-1000	-0.537524	-2.12874	1.31943	0.787706	-0.900869	1.48765	0.509749	0.915867
P. ferwerdai	25.5	26.4	0.0352941	2001-3000	0.936744	0.418312	0.0350387	-0.887055	0.836937	-1.20874	0.696578	-0.747858
P. flavobracatus	19.6	23.4	0.193878	1001-2000	-0.344155	0.241617	0.332128	2.26576	-0.177529	1.23701	-0.672838	0.778403
P. frater ANDES-A 4845	22	25	0.136364	1001-2000	1.01078	-0.193778	0.780367	-0.59124	-0.271729	0.429661	0.966484	0.691538
P. gagliardoi	24.33	33.64	0.382655	2001-3000	-0.115131	0.803686	-0.954406	0.733095	-0.599491	0.0115575	-1.31433	-1.33371
P. gaigei ANDES-A 3045	30	43	0.433333	0-1000	0.43117	-1.02215	1.23518	-0.295026	0.42014	0.108143	1.00896	0.140985
P. galdi	24.8	34	0.370968	1001-2000	0.599875	0.123895	0.294625	0.282485	0.360978	-0.427097	0.727383	-0.784357
P. gentryi	28.5	35.8	0.25614	3001-4100	-0.394937	1.01296	-2.0456	0.796248	0.879896	-0.602002	-1.71352	0.294897
P. ginesi	24.1	35.5	0.473029	3001-4100	-2.68129	1.16148	-2.90738	1.92058	1.0194	-0.0942689	-1.31196	1.26641
P. giorgii	36.6	48.8	0.333333	0-1000	0.0345764	-3.74686	1.41193	0.443648	0.441436	0.251796	0.817068	1.5864
P. glandulosus	30.2	41.3	0.36755	2001-3000	-2.0219	0.655193	-0.639852	1.35775	1.06573	-0.559251	-0.346355	-1.85892
P. gloria	24.7	35.8	0.449393	2001-3000	-0.268393	0.79702	-0.900346	1.21831	-1.18661	1.12117	-1.45648	-1.44678
P. gryllus	21	26	0.238095	1001-2000	0.808523	-0.0671555	0.81189	0.202196	-0.264094	0.715842	-0.883029	1.02042
P. gutturalis	20.3	40.9	1.01478	0-1000	0.443517	-2.12079	1.29193	0.118281	-0.884893	0.675904	1.01119	0.516891
P. hampatusami	24.9	37.6	0.51004	0-1000	-0.263488	-0.716957	1.00639	1.36173	0.536204	0.0227658	-1.27736	2.30339
P. hectus	16.8	22.5	0.339286	2001-3000	0.426611	0.524657	-0.276358	-0.466562	0.983719	-1.3463	0.280761	0.0263891
P. humboldti	20.6	25.7	0.247573	3001-4100	-0.224866	0.964774	-1.03361	2.87979	-0.196524	1.15052	-1.1814	0.843162
P. inguinalis	20	27	0.35	0-1000	0.525925	-2.00576	1.27308	-0.0256523	-0.900891	0.677731	1.01303	0.494531
P. inusitatus	22.6	25.6	0.132743	2001-3000	-0.0633908	0.564339	-0.508008	0.854897	0.935257	-0.21102	-0.0368317	-1.47646
P. jaguensis	23.8	24.2	0.0168067	1001-2000	0.753678	-0.268753	0.355874	-0.183914	0.714967	0.147293	1.23947	-0.253005
P. jimenezi	27.1	37.4	0.380074	2001-3000	0.272662	0.600538	-0.464966	0.936435	-0.646055	-0.706867	-2.07713	1.92124
P. juanchoi	23	28.3	0.230435	1001-2000	-0.604835	0.224194	0.320522	-0.201003	1.22501	-1.31716	0.0787153	-0.174566
P. jubatus	24.1	34.6	0.435685	2001-3000	0.965012	0.762963	-0.947685	-0.733727	0.963494	-1.55532	0.470309	-0.353868
P. kelephas	21.3	31.5	0.478873	2001-3000	1.0033	0.427817	-0.145497	-1.23134	0.968919	-1.1591	0.483008	-0.736705
P. kichwarum	22.4	30.2	0.348214	0-1000	0.871078	-1.58572	1.18148	-0.671327	-0.794126	0.390491	1.85434	-1.64739
P. koehleri	29	39	0.344828	0-1000	0.252647	-0.804054	0.940739	1.22286	-4.77475	4.03094	-1.49211	0.96748
P. labiosus	50.8	52.3	0.0295276	0-1000	0.771054	-1.40333	0.567995	-0.909344	-0.150362	0.446807	1.58369	0.950081
P. lancinii	36.6	49	0.338798	3001-4100	-0.0633908	0.972619	-2.12782	1.71756	0.820772	0.134424	-1.43385	1.09054
P. lanthanites	27.9	45.4	0.62724	0-1000	0.983221	-0.846855	0.966283	-0.350748	-0.419646	0.19953	1.85775	-1.80583
P. lasalleorum	15.6	21	0.346154	2001-3000	0.861259	0.602146	-0.300859	-1.08069	0.883831	-0.811902	0.557803	-0.144199
P. latidiscus	25.9	53.4	1.06178	0-1000	1.03521	-1.73411	1.24683	-0.816583	0.184538	0.0567979	2.21786	0.166853
P. latro	39.5	41.6	0.0531646	0-1000	0.874132	-1.7979	0.859081	-0.925313	-0.99957	0.257496	1.67776	-1.78691
P. leoni	18.3	25	0.36612	2001-3000	-0.704659	0.783451	-1.11723	0.0462766	0.103112	0.150651	-0.69802	-1.04087
P. leopardus	19.9	22.8	0.145729	3001-4100	0.835145	0.859071	-1.24454	-0.767422	1.59125	-1.434	0.542709	-0.846309
P. librarius	18.5	30.7	0.659459	0-1000	0.871995	-1.64202	1.20988	-0.737863	-0.823465	0.324164	1.84011	-1.74169
P. lirellus	17	24	0.411765	0-1000	-0.574313	-0.678277	1.16092	1.17074	0.492419	0.172014	-0.162682	-1.01423
P. lividus	20.4	35	0.715686	2001-3000	-1.91408	0.795275	0.106441	1.59423	0.728296	-0.14903	-0.559656	-2.76146
P. luscombei	19.9	26.1	0.311558	0-1000	0.405133	-2.11333	1.34187	0.0175996	-0.643456	0.625204	1.27819	-1.95
P. luteolateralis	23.6	29.5	0.25	1001-2000	0.535331	0.199618	0.184424	-0.801821	1.02924	-1.12891	0.724424	1.03828
P. lutitus ANDES-A 1771	24.7	28.2	0.1417	2001-3000	-1.27539	0.538911	-0.385328	-1.11659	0.369126	-0.422194	-0.71786	0.740314
P. lutzae	27	33.9	0.255556	3001-4100	-1.6479	1.00088	-2.08497	0.977991	-0.891023	1.0668	-1.10292	-1.1167
P. lymani	43.6	69.3	0.58945	1001-2000	0.160416	0.303745	0.215019	1.16338	-0.38619	-0.0993483	-1.49235	0.959643
P. lynchi	27.9	36.4	0.304659	3001-4100	-0.251398	0.856012	-1.49804	-1.61733	-1.60537	0.448825	-0.779948	0.943832
P. maculosus	19.2	26.3	0.369792	2001-3000	0.781375	0.688368	-0.632033	0.23954	0.493502	-0.212011	0.574937	0.33286
P. malkini	37.2	47.9	0.287634	0-1000	0.717938	-1.99929	1.29558	-0.622647	-0.868218	0.371414	1.65417	-1.72892
P. mallii	21.3	34.3	0.610329	2001-3000	-0.115131	0.416155	0.115248	0.153853	-0.563968	-0.10966	0.19233	-0.1001
P. marmoratus	20.4	27.9	0.367647	0-1000	0.484194	-1.57109	1.21342	-0.158439	-0.904729	0.587402	0.930864	0.684076
P. martiae	16.8	22.2	0.321429	0-1000	0.878396	-1.35054	1.14447	-0.534733	-0.90619	0.434704	1.7732	-1.89941
P. matidiktyo	22.1	24.1	0.0904977	0-1000	0.899521	-1.4797	1.16278	-0.646947	-0.722368	0.385116	2.01425	-1.80704
P. mazar	18.1	23.7	0.309392	3001-4100	-0.657888	0.843544	-1.26251	0.588759	-0.736154	0.290923	-1.28479	-1.44152
P. medemi ANDES-A 4812	32.9	43.1	0.31003	0-1000	0.973447	-0.545202	0.995857	-0.41041	-1.07751	1.28631	1.22127	0.912157
P. melanogaster	22.8	24.7	0.0833333	3001-4100	-1.4251	0.91777	-1.04333	2.28889	1.26814	0.170275	-0.681914	0.264383
P. mendax	21.7	28	0.290323	2001-3000	0.18172	0.572176	-0.140809	2.61817	-0.863427	1.57548	-1.12382	0.869317
P. merostictus	22.5	31	0.377778	2001-3000	-0.647246	0.577336	-0.354572	-0.647225	0.144505	-0.0807719	-0.569723	0.728132
P. miktos	21.3	29.2	0.370892	0-1000	0.525925	-2.45224	1.36569	-0.0280201	-0.852295	0.773298	1.30378	-2.31789
P. mindo	27.4	40.8	0.489051	2001-3000	0.21172	0.700234	-0.358705	1.11262	1.31318	-1.45442	-1.58897	0.67029
P. minutulus	17.5	20.1	0.148571	0-1000	-1.73102	-0.545938	1.14468	1.34017	0.463868	0.258136	0.136452	-0.525334
P. miyatai AJC 3473	20.2	26.7	0.321782	2001-3000	-0.804753	0.40664	0.00868679	-0.714108	0.249248	-0.199022	-0.361545	0.326504
P. moa	34.4	43.4	0.261628	0-1000	-4.58185	-2.39327	1.38525	1.66683	-0.734893	1.2614	-0.0244159	1.44844
P. moro	18	25	0.388889	1001-2000	0.921975	-0.177478	0.653837	-0.981842	-0.431821	0.47727	1.12156	0.504437
P. multicolor	29.7	40.5	0.363636	3001-4100	-0.0135323	0.947733	-1.31239	0.530626	1.17972	-1.55318	-1.53612	1.25676
P. muranunka	17.4	23.3	0.33908	2001-3000	-1.8195	0.591537	-0.206933	0.122775	-0.924672	-0.309946	-0.464892	-1.61108
P. muscosus	28.9	46.1	0.595156	2001-3000	-1.56954	0.518353	-0.00283288	0.550894	-0.47764	-0.418544	-0.669218	-0.0850161
P. museosus	26.1	35.5	0.360153	0-1000	0.890055	-0.570979	0.904409	-1.16149	-0.708377	0.543116	1.1994	0.684932
P. mutabilis	17.4	23.2	0.333333	1001-2000	0.232337	0.303533	0.122208	-0.665332	1.13717	-1.21906	0.466308	0.851398
P. myersi MUD-H640	17.5	23.2	0.325714	3001-4100	0.578693	0.894345	-1.55599	-0.40485	-0.116077	0.425959	0.0837879	-1.33859
P. myops	13.6	17.2	0.264706	2001-3000	0.984852	0.435797	-0.126034	-1.19644	0.98522	-1.14232	0.511349	-0.72757
P. nangaritza	20.8	32.4	0.557692	1001-2000	-0.0633908	0.219415	0.57978	0.80892	0.425761	-0.565735	-0.738976	-1.87609
P. nervicus	18.5	26	0.405405	3001-4100	0.257679	0.910627	-0.610017	-1.5647	-1.41692	0.123682	-0.162901	0.914032
P. nicefori MCNUPH48	19	25.8	0.357895	3001-4100	0.343073	0.97047	-2.18723	-2.0965	-1.93856	0.472558	-0.510337	1.0065
P. nietoi	17	19.5	0.147059	0-1000	0.696546	-1.50669	1.10499	-1.1532	-0.0451243	0.295687	0.387348	0.995222
P. nyctophylax	31.4	37.8	0.203822	1001-2000	0.478566	0.139363	0.218176	-0.758921	1.06583	-1.16455	0.658785	1.0911
P. ockendeni	21.3	31.1	0.460094	0-1000	0.382941	-1.96583	1.3104	-0.0902401	-0.808697	0.861605	1.2465	-0.558971
P. ocreatus	17.2	20.2	0.174419	3001-4100	0.828538	1.05377	-2.61005	0.157896	-0.114193	0.0370147	-0.399463	-1.50457
P. omeviridis	23.31	30.91	0.32604	0-1000	0.753678	-2.11821	1.32484	-0.433346	-2.121	1.33636	1.48135	-0.289192
P. orcesi	29.6	36.1	0.219595	3001-4100	-0.521299	0.941826	-1.68314	0.943577	0.316854	0.0755207	-1.50755	-0.425245
P. orestes	22.3	27.2	0.219731	2001-3000	0.0541339	0.766351	-0.837309	1.25239	-0.93402	0.800416	-1.52244	-0.697926
P. ornatissimus	27	38.1	0.411111	1001-2000	0.578141	-0.21103	0.551563	-0.597839	0.793598	-0.629567	0.624442	1.10771
P. ornatus	20.5	27.3	0.331707	3001-4100	-0.0135323	0.927499	-1.06828	2.77022	-1.08436	1.45942	-1.77229	1.32288
P. orpacobates	35.6	48.4	0.359551	1001-2000	0.093461	0.111257	0.406602	-0.323767	1.07125	-1.03024	0.525858	-0.237132
P. paisa	24.2	30.7	0.268595	2001-3000	0.788802	0.454629	0.081344	-0.173953	0.759703	-0.209711	0.878451	-0.358419
P. palmeri	20.3	28	0.37931	1001-2000	-0.01836	0.22861	0.289249	-0.482614	1.07322	-1.08783	0.272121	-0.278694
P. paramerus	26.7	39.3	0.47191	3001-4100	-0.344155	1.00412	-2.14811	1.65408	0.903108	0.046311	-1.62668	1.07297
P. pardalis	19	27	0.421053	0-1000	0.886885	-0.479473	0.866947	-0.309142	-0.852582	1.08694	1.34038	0.960756
P. parectatus	16	27	0.6875	2001-3000	0.80895	0.771098	-0.924214	-0.788643	1.39015	-1.26718	0.651697	-0.493928
P. parvillus	19.6	25.9	0.321429	0-1000	0.586507	-0.961153	0.916892	-1.11025	-0.477605	0.765836	0.901701	1.47606
P. peraticus	18.3	26	0.420765	3001-4100	0.675316	0.985032	-2.16316	-0.642019	1.55865	-1.93581	-0.460657	-0.272915
P. peruvianus	35.8	46.4	0.296089	1001-2000	0.446591	0.00709853	0.431848	0.0505676	0.113391	-0.318635	0.796843	-0.872462
P. pharangobates	25.4	29.5	0.161417	1001-2000	-3.63157	0.243501	0.279203	1.18631	-2.01516	2.00518	-0.576986	0.457477
P. phoxocephalus	29.9	38.4	0.284281	2001-3000	-0.0594905	0.640561	-0.606788	0.565696	-0.0357447	-0.212991	-1.45706	0.676517
P. pichincha	27.5	35.8	0.301818	3001-4100	-0.474822	0.946713	-1.63309	0.794319	1.95011	-2.36695	-1.05131	-0.0153569
P. pictus	30.6	45.9	0.5	0-1000	-0.474822	-1.74189	1.45525	1.17256	-1.67946	1.18646	0.571734	1.39203
P. pirrensis	21.9	30	0.369863	0-1000	0.696546	-1.75608	1.28477	-1.18977	-0.149391	0.113562	0.721274	0.971149
P. platydactylus	23.9	33.3	0.393305	1001-2000	-0.795098	0.0521725	0.556591	1.82541	-1.423	2.34912	-0.592401	0.69829
P. pleurostriatus	25.3	31.1	0.229249	0-1000	0.696546	-0.503724	0.818273	0.0120832	-0.171075	0.607022	-0.67828	1.11085
P. pluvialis	26.9	28.8	0.070632	1001-2000	0.525925	-0.418926	1.63218	0.842839	-1.56789	1.57755	1.11343	0.327282
P. pluvian	32.5	43.1	0.326154	0-1000	-1.73102	-2.24753	1.3622	1.20003	-0.82369	0.170753	0.167095	1.54541
P. prolatus	18.4	24.1	0.309783	1001-2000	0.713937	0.0123767	0.438144	-0.420339	1.15415	-1.34354	0.855079	-1.17921
P. prometeii	24.9	37.6	0.51004	0-1000	-0.168901	-0.804054	0.987039	1.44655	0.705924	-0.629653	-1.09641	2.2323
P. ptochus	19.8	25.5	0.287879	2001-3000	0.749675	0.440193	-0.167166	-1.18834	1.08028	-1.19063	0.41116	-0.50984
P. puipui	17.1	22.4	0.309942	3001-4100	-0.509531	1.09854	-1.50353	2.6569	0.509026	0.725765	-1.17355	0.953016
P. pycnodermis	32.3	44.4	0.374613	3001-4100	-1.0356	0.847048	-1.00055	0.846983	-0.756803	0.739789	-1.06839	-1.4921
P. pyrrhomerus	18.9	24	0.269841	2001-3000	-0.0507552	0.787485	-1.08537	0.0745022	0.548855	-0.674835	-1.97461	1.21548
P. quantus	14.5	16.7	0.151724	2001-3000	0.93061	0.388844	-0.0738144	-1.15154	0.988576	-1.13021	0.576404	-0.726943
P. quaquaversus	22.5	31.1	0.382222	0-1000	0.931487	-0.453601	0.765737	-0.363785	-0.0631214	-0.126665	1.68529	-1.46105
P. quinquagesimus	30.8	40.1	0.301948	1001-2000	-0.174396	0.231584	0.141372	-0.626783	1.02967	-1.23077	0.223994	0.821479
P. quintanai	16.4	21.8	0.329268	2001-3000	-1.91408	0.619011	-0.475218	1.23651	-0.717198	-0.491438	-1.05983	-0.693467
P. reichlei	30.7	37.1	0.208469	0-1000	-0.191521	-1.54711	1.25137	0.804256	-0.906182	1.70435	0.840366	0.599019
P. rhabdolaemus	24	31.7	0.320833	2001-3000	0.201295	0.388107	0.337687	1.86872	-0.3581	1.39627	-0.786023	0.694593
P. rhodoplichus	28.9	34.2	0.183391	3001-4100	0.331009	0.849669	-0.765389	0.955473	0.928608	-1.48113	-1.46914	1.16749
P. ridens	19	25	0.315789	0-1000	0.696385	-1.06693	1.08639	-0.705455	-1.7688	1.64743	1.29629	0.603704
P. riveti	22.09	34.2	0.548212	3001-4100	-0.740744	0.950932	-1.75365	0.776321	-0.579135	0.799274	-1.072	-1.36245
P. rubicundus	35.6	51.2	0.438202	1001-2000	1.07628	-0.168467	0.57036	-0.35689	-0.405198	-0.0701371	1.75403	-1.65704
P. rupicola	28.2	33.4	0.184397	1001-2000	0.268069	0.0075528	0.297547	0.911648	-2.12367	2.68792	-1.22177	1.30909
P. sagittulus	23.3	26.7	0.145923	1001-2000	-0.407932	0.335384	0.26564	2.55446	0.15348	1.15522	-0.803192	0.832455
P. saltissimus	18.3	27.1	0.480874	1001-2000	0.585189	-0.142729	0.698494	-0.194352	-0.524892	0.7112	0.133452	1.50382
P. samaipatae	38.6	48.6	0.259067	1001-2000	0.781375	0.0244304	0.427995	2.70934	-3.72991	3.64381	-2.33387	1.39051
P. satagius	32.4	40.3	0.243827	3001-4100	0.961009	0.87584	-1.26484	-0.561843	1.11714	-1.14985	0.629255	-0.00447378
P. saturninoi	18.7	21.5	0.149733	1001-2000	0.753678	-0.103897	0.48485	0.0505696	-0.547121	-0.215354	0.744722	-1.16501
P. savagei ANDES-A 1255	23.9	37.2	0.556485	1001-2000	0.985712	-0.0379293	0.641122	-0.6798	-0.636279	0.653325	1.05192	0.670034
P. schultei	26.5	34	0.283019	2001-3000	-0.115131	0.672929	-0.308026	1.82401	0.834928	0.294681	-1.05024	-0.162579
P. scoloblepharus	20.3	23.7	0.167488	2001-3000	0.808523	0.740374	-0.865473	-1.01018	1.13781	-1.2256	0.759702	-0.718405
P. shrevei	28	40.1	0.432143	0-1000	0.94893	-0.59886	0.924021	-2.08741	-2.46873	1.92481	0.415486	-0.169066
P. simonbolivari	19.2	22	0.145833	3001-4100	-1.29443	0.948073	-1.75683	0.381538	0.419953	-0.50302	-2.27952	0.841487
P. simonsii	25.9	33.3	0.285714	3001-4100	-1.39125	1.0076	-1.45645	2.31049	1.19215	0.0712822	-1.05051	0.622585
P. simoterus	29	37.1	0.27931	3001-4100	0.915102	1.03215	-2.46948	-1.13513	1.51799	-1.95699	-0.459867	0.0736464
P. skydmainos	24.2	32.4	0.338843	0-1000	-0.00134595	-1.65244	1.27025	0.492402	-0.762119	1.28486	0.934789	0.133528
P. sobetes	30.6	37	0.20915	1001-2000	0.197802	0.221335	0.110607	-0.615406	1.16533	-1.20676	0.390427	1.09219
P. sp1 MCNUPH439	24.1	33.4	0.385892	2001-3000	-1.29443	0.772868	-1.26466	-2.0542	-0.212212	-0.312918	0.176169	1.00991
P. sp2 MCNUPH584	24.2	31.1	0.285124	3001-4100	-0.697628	0.874935	-1.70779	-2.02623	0.0319382	-0.694575	0.177222	1.11755
P. sp3 MCNUPH54	24.9	29.3	0.176707	3001-4100	-0.391708	0.870126	-1.64034	-1.39304	1.03883	-1.13829	-1.27074	0.328884
P. sp4 MCNUPH443	22.3	23	0.0313901	3001-4100	-0.407932	0.877648	-1.14	-2.08742	-0.0874868	-0.565735	-0.481537	1.05577
P. sp5 MCNUPH30	26.8	38.5	0.436567	3001-4100	-1.20077	0.840231	-1.51836	-1.23251	0.948977	-0.91477	-0.381072	1.23044
P. sp8 MCNUPH525	22	26.2	0.190909	2001-3000	-0.780742	0.615385	-0.626389	-1.74342	-0.632552	0.334325	-0.201519	1.00094
P. sp9 MCNUPH42	21.3	23	0.0798122	3001-4100	-0.0633908	0.982556	-2.02089	-2.0951	0.357898	-0.925632	-0.0590671	0.564591
P. spinosus	25	34.5	0.38	2001-3000	-0.344155	0.4044	-0.144122	1.15419	-0.054873	0.0787113	-0.732155	-0.420759
P. sternothylax	29.1	36.7	0.261168	3001-4100	0.331009	0.840935	-0.950738	0.505153	0.621148	-1.57208	-1.64303	1.41897
P. subsigillatus	28.5	33.4	0.17193	0-1000	0.632235	-1.47292	1.0543	-1.24049	-0.92009	1.12677	1.01139	1.67502
P. suetus	18.2	23	0.263736	2001-3000	1.07628	0.352803	0.231694	-0.806751	0.432523	-0.270935	0.943197	-0.234321
P. supernatis	30	40.6	0.353333	2001-3000	-0.102534	0.766313	-1.0007	-0.167102	0.297948	0.027531	-0.0782461	-0.9334
P. surdus	36.9	54.6	0.479675	2001-3000	-0.455912	0.640108	-0.591298	0.0760942	1.25459	-1.34012	-0.580371	0.655406
P. taeniatus EAB 6866	22.2	31.6	0.423423	1001-2000	0.645861	-0.24121	0.865434	-0.313972	0.51149	0.0211637	1.00438	-0.00137747
P. terraebolivaris	26	36	0.384615	0-1000	0.390018	-0.745015	0.895163	-0.310782	-1.20281	1.64677	-0.935265	0.553867
P. thectopternus	35.4	47	0.327684	1001-2000	0.224369	0.315695	0.132737	-0.589075	0.969265	-1.02864	0.245096	-0.173754
P. thymalopsoides	34.4	55.4	0.610465	1001-2000	0.440744	0.166325	0.281283	-0.730107	1.09574	-1.10801	0.670084	1.13576
P. thymelensis	25.2	33.5	0.329365	3001-4100	-0.02336	1.04994	-2.47134	0.943589	-0.0595075	0.213729	-1.11644	-1.48037
P. tiktik	18.4	20.4	0.108696	3001-4100	-0.869222	0.892368	-1.32186	0.815372	-1.00107	0.928326	-1.30326	-0.717515
P. tinguichaca	24.4	31.7	0.29918	2001-3000	-0.106371	0.729306	-0.817535	0.76663	-0.019668	-0.520941	-0.888317	-0.714523
P. toftae	22.3	26.1	0.170404	0-1000	-0.251908	-1.33041	1.21502	0.801141	-0.787651	1.59213	0.743698	0.55952
P. torresi	30	39.5	0.316667	2001-3000	-0.697628	0.702761	-0.192483	0.23422	-1.10248	-0.181993	-1.72369	1.9698
P. totoroi	29.4	34.3	0.166667	2001-3000	-0.869222	0.760398	-0.951266	-0.0963678	0.698985	-0.637302	-1.99	1.24451
P. trepidotus	21.3	25.5	0.197183	3001-4100	-0.187304	0.946032	-1.92539	1.26673	0.241101	0.479335	-0.692242	-2.37059
P. unistrigatus BCQ 991	24	31	0.291667	2001-3000	-0.137315	0.729504	-0.729842	0.753922	0.547542	-0.443474	-1.11469	-0.257223
P. urani	19.1	23.4	0.225131	2001-3000	0.725409	0.489852	-0.0831888	-0.480851	1.04579	-0.4837	0.621422	0.0327472
P. uranobates	19.8	27.8	0.40404	3001-4100	0.734658	0.871301	-0.270634	-1.01893	1.37357	-1.65567	0.0127128	-0.0884511
P. urichi	23	25	0.0869565	0-1000	0.305602	-2.0101	1.30604	-1.49049	-1.06446	1.16751	0.376691	0.217424
P. vanadise	19.1	31.7	0.659686	1001-2000	-1.29443	0.176011	0.324285	-0.941319	-0.542967	0.638544	-0.93004	0.833864
P. ventrimarmoratus	25.5	43.8	0.717647	0-1000	0.328077	-1.34523	1.21296	0.355895	-0.731655	1.11708	1.0233	-0.115054
P. verecundus	21.9	22.5	0.0273973	1001-2000	0.292388	0.31788	-0.392409	-0.528721	0.905539	-1.04821	0.038041	0.505128
P. verrucolatus	34.5	46.8	0.356522	3001-4100	-1.21376	0.99426	-1.89599	0.737207	-0.520099	0.805504	-1.19983	-0.150837
P. versicolor	25.2	29.8	0.18254	2001-3000	-0.604485	0.59886	-0.272225	0.710916	-0.444335	-0.0588638	-0.897518	-0.621647
P. vertebralis	28	43.9	0.567857	2001-3000	-0.319453	0.514792	-0.346708	-0.454678	1.02662	-1.12784	-0.652276	1.19843
P. vilarsi	31.5	43.9	0.393651	0-1000	0.485846	-2.05148	1.39867	-0.439263	-1.60107	1.05539	1.11844	0.00994481
P. vinhai	17.2	28.5	0.656977	0-1000	-0.809606	-3.54398	1.2995	-0.546768	-3.02721	2.3313	-0.122275	0.987151
P. w-nigrum	46.8	65.4	0.397436	2001-3000	0.258692	0.380074	-0.0126228	-0.435107	0.908174	-0.949342	0.261698	0.122165
P. walkeri	18.5	25.3	0.367568	0-1000	0.558132	-1.2141	0.982389	-1.08707	-0.615024	0.836528	0.83449	1.62835
P. wiensi	33	37	0.121212	2001-3000	0.21172	0.675085	-0.424728	0.550894	0.596155	-2.02499	-1.3917	1.15723
P. yantzaza	22.1	34	0.538462	1001-2000	-2.68129	0.309323	0.295802	0.581204	-0.830847	-0.554471	-0.636882	-1.11644
P. yukpa MCNUPH29	27	28.8	0.0666667	0-1000	-0.527221	-0.581054	0.941569	-0.11603	-0.430823	0.714005	-0.554912	0.855789
P. yuruaniensis	24	32	0.333333	1001-2000	0.21172	0.183635	0.378773	0.0341062	-0.433838	0.446701	0.0871041	0.36161
P. zeuctotylus	29.6	43.3	0.462838	0-1000	0.445981	-2.574	1.34447	-0.204238	-1.07949	0.692939	0.968448	0.561813
P. zophus	23	31.2	0.356522	2001-3000	0.876976	0.57997	-0.375801	-0.764304	1.11813	-1.05039	0.740305	-0.100301
