# Supplementary material for: Ecological and evolutionary trends of body size in Pristimantis frogs, the world's most diverse vertebrate genus
Source: Sci Rep. 2022 Oct 27;12:18106. doi: 10.1038/s41598-022-22181-5 (PMC9613995; doi:10.1038/s41598-022-22181-5)
Supplement: Supplementary file 4 — Supplementary Table S3. [file 41598_2022_22181_MOESM4_ESM.xlsx]

## Sheet: Hoja1
Table S3. Genbank accession numbers. Pristimantis species included in the phylogenetic analyzes. Genbank accession numbers linked to the NCBI website.
Taxon	12S	16S	CO1	CYTB	ND1	ND2	RAG1	TYR
Craugastor podiciferus	EF493360.1	MK211634.1	-	-	-	-	EF493450.1	EF493481.1
Eleutherodactylus caribe	EF493385.1	EF493385.1	-	-	-	-	-	EF493472.1
Eleutherodactylus marnockii	EF493820.1	EF493642.1	-	-	-	-	-	EF493476.1
Oreobates cruralis	EU186666.1	EU186666.1	-	EU368881.1	-	-	KY672963.1	EU186764.1
T. douglasi ANDES-A 1932	ON053339	ON053430	ON039644	-	-	-	-	ON044259
T. lentiginosus	KP297386.1	KP297386.1	-	-	-	-	KP297388.1	KP297390.1
T. prolixodiscus	KP297385.1	KP297385.1	-	-	-	-	KP297387.1	KP297389.1
P. abakapa	-	JQ742162.1	-	-	JQ742336.1	-	-	-
P. acatallelus	-	JN104675.1	JN371120.1	-	-	-	-	KT898368.1
P. acerus	EF493678.1	EF493678.1	-	-	-	-	-	-
P. achatinus	EF493827.1	JN104676.1	JN371121.1	-	-	-	JQ025168.1	KT898335.1
P. achuar	-	EU130626.1	-	EU130668.1	-	-	MH481368.1	-
P. actites	EF493696.1	EF493696.1	-	-	-	-	EF493432.1	EF493494.1
P. acuminatus	-	EU130579.1	-	EU130577.1	-	-	-	-
P. afrox	-	-	-	-	-	-	MT372578.1	-
P. albertus	EU186695.1	-	-	-	-	-	-	-
P. altae	JN991496.1	-	JN991361.1	-	-	EU443185.1	JQ025174.1	JN991560.1
P. altamazonicus	EF493670.1	EF493670.1	MF118717.1	MH516238.1	-	GU168782.1	MF118735.1	MF118706.1
P. altamnis	-	EU130617.1	-	EU130673.1	-	-	MH481369.1	-
P. andinognomus	-	KY967671.1	-	-	KY967652.1	-	KY967688.1	-
P. angustilineatus	-	JN104677.1	JN371123.1	-	-	-	-	KT898341.1
P. aniptopalmatus	EF493390.1	EF493390.1	-	-	-	-	-	-
P. antisuyu	-	MG820148.1	MG820176.1	-	-	-	-	-
P. appendiculatus	EF493524.1	EF493524.1	-	-	-	-	-	-
P. ardalonychus	EU186664.1	EU186664.1	-	-	-	-	-	-
P. atillo	-	MK881444.1	-	-	-	-	MK881347.1	-
P. atratus	-	MK881473.1	-	-	MK881471.1	-	MK881364.1	-
P. attenboroughi	KY594763.1	KY594755.1	KY962784.1	-	-	-	KY962760.1	-
P. aureoventris	-	JQ742151.1	-	-	JQ742333.1	-	-	-
P. bambu	JF906319.1	-	-	-	KY967654.1	-	KY967693.1	-
P. bicantus	-	MK881420.1	-	-	-	-	MK881325.1	-
P. boulengeri	-	KY494232.1	KU724444.1	DQ195480.1	-	-	KY494205.1	KY494217.1
P. bounides	-	KY962797.1	KY962789.1	-	-	-	KY962771.1	-
P. brevicrus	-	MF118702.1	MF118727.1	-	-	-	MF118751.1	-
P. brevifrons	JN991498.1	JN370957.1	JN371048.1	-	-	-	-	KT898343.1
P. briceni	JX155297.1	JX155297.1	-	-	-	-	-	-
P. bromeliaceus	EF493351.1	EF493351.1	-	-	-	-	-	-
P. buckleyi	EF493350.1	DQ679379.1	-	-	-	-	-	-
P. buenaventura	KU999242.1	KU999170.1	-	-	-	-	-	-
P. cajamarcensis	EF493823.1	EF493663.1	-	-	-	-	-	-
P. cajanuma	MK993332.1	MK604536.1	-	-	-	-	MK602184.1	-
P. calcaratus	-	JN104657.1	-	-	-	-	KT898307.1	KT898346.1
P. calcarulatus	EF493523.1	EF493523.1	-	-	-	-	-	-
P. capitonis	-	-	-	-	-	-	KT898298.1	KT898333.1
P. caprifer	EF493391.1	EF493391.1	-	-	-	-	-	-
P. carvalhoi	-	DQ195454.1	KY672983.1	DQ195481.1	-	-	KY672967.1	KY681072.1
P. caryophyllaceus	EU186686.1	EU186686.1	FJ766776.1	-	-	-	KJ201964.1	JN991563.1
P. cedros	-	EF493523.1	-	-	-	-	-	-
P. celator	EF493685.1	EF493685.1	-	-	-	-	-	-
P. cerasinus	JN991502.1	FJ784387.1	FJ766786.1	-	-	EU443194.1	JQ025178.1	JN991565.1
P. ceuthospilus	EF493520.1	EF493520.1	-	-	-	-	-	-
P. chalceus	EF493675.1	EF493675.1	-	-	-	-	-	-
P. chiastonotus	-	JN691273.1	-	-	-	-	-	JN692005.1
P. chloronotus	AY326007.1	AY326007.1	-	-	-	-	-	-
P. chocoensis	-	-	-	-	-	-	MT372629.1	-
P. cisnerosi	-	MT372697.1	-	-	MT372570.1	-	MT372625.1	-
P. citriogaster	EF493700.1	EF493700.1	-	-	-	-	-	-
P. condor	EF493701.1	EF493701.1	-	-	-	-	EF493443.1	EF493504.1
P. conservatio	JX155287.1	JX155287.1	-	-	-	-	-	-
P. conspicillatus	EF493529.1	EF493529.1	-	-	-	-	EF493437.1	EF493499.1
P. cremnobates	EF493528.1	EF493528.1	-	-	-	-	EF493424.1	EF493486.1
P. crenunguis	EF493693.1	-	-	-	-	-	-	-
P. croceoinguinis	EF493669.1	EF493665.1	KY962787.1	MH516243.1	-	-	KY962767.1	-
P. crucifer	EU186736.1	EU186718.1	-	-	-	-	-	-
P. cruciocularis	EU186656.1	KY006095.1	KY962788.1	-	-	-	KY962768.1	-
P. cruentus	EF493697.1	EF493697.1	KC129259.1	-	FJ882747.1	EU443188.1	JQ025181.1	JN991569.1
P. cryophilius	EF493672.1	EF493672.1	-	-	-	-	-	-
P. cryptomelas	-	MK881475.1	-	-	MK881475.1	-	MK881365.1	-
P. curtipes	EF493513.1	EF493513.1	-	-	AY819473.1	-	KX525470.1	EF493497.1
P. danae	-	KY652652.1	KY672984.1	EF636949.1	-	-	KY672968.1	KY681073.1
P. devillei	EF493688.1	EF493688.1	-	-	-	-	-	-
P. diadematus	EU186668.1	EU186668.1	-	-	-	-	-	-
P. dorado	-	KU496877.1	KU496873.1	-	-	-	-	-
P. dorsopictus	KP082864.1	KU724440.1	KU724448.1	-	-	-	-	KP082879.1
P. duellmani	AY326003.1	AY326003.1	-	-	-	-	EF493438.1	EF493500.1
P. ecuadorensis	KX785339.1	-	-	-	KX785348.1	-	-	-
P. eremitus	-	MT508757.1	-	-	-	-	-	-
P. eriphus	EU186671.1	EU186671.1	-	DQ195484.1	-	-	-	-
P. erythroinguinis	-	MG820143.1	MG820170.1	-	-	-	-	-
P. euphronides	EF493527.1	EF493527.1	-	-	-	-	EF493427.1	EF493489.1
P. fenestratus	EF493703.1	EF493703.1	KU494666.1	EF636949.1	-	-	-	-
P. ferwerdai	-	MN080223.1	-	-	-	-	-	-
P. flavobracatus	-	MG820163.1	MG820188.1	-	-	-	-	-
P. gagliardoi	-	MK881480.1	-	-	-	-	MK881355.1	-
P. galdi	EU186670.1	EU186670.1	-	-	-	-	-	EU186767.1
P. gentryi	EF493511.1	EF493511.1	-	-	-	-	-	-
P. ginesi	JX155295.1	JX155295.1	-	-	-	-	-	-
P. giorgii	-	MK992573.1	MN010717.1	-	-	-	-	-
P. glandulosus	EF493676.1	EF493676.1	-	-	-	-	-	-
P. gloria	-	MK881402.1	-	-	MK881402.1	-	MK881316.1	-
P. gryllus	JX306022.1	JX306022.1	-	-	-	-	-	-
P. gutturalis	JN690705.1	JN691313.1	-	-	-	-	-	JN692012.1
P. hampatusami	-	MK881504.1	-	-	MK881504.1	-	MK881387.1	-
P. hectus	-	JN104680.1	JN371130.1	-	-	-	-	KT898352.1
P. humboldti	-	KY962799.1	KY962792.1	-	-	-	KY962776.1	-
P. inguinalis	EU186676.1	EU186676.1	-	-	-	-	-	JN692014.1
P. inusitatus	EF493677.1	EF493677.1	-	-	-	-	-	-
P. jaguensis	KP082862.1	KP082873.1	KP082877.1	-	-	-	-	KP082878.1
P. jimenezi	-	MK881468.1	-	-	MK881466.1	-	MK881360.1	-
P. juanchoi	-	JN104681.1	-	-	-	-	-	KT898353.1
P. jubatus	-	JN370977.1	JN371075.1	-	-	-	-	KT898356.1
P. kelephas	-	JN104662.1	-	-	-	-	-	KT898359.1
P. kichwarum	-	EU130582.1	-	EU130636.1	-	-	-	-
P. koehleri	FJ438810.1	-	-	-	-	-	-	-
P. labiosus	EF493694.1	MT372686.1	-	-	-	-	-	-
P. lancinii	JX155284.1	JX155284.1	-	-	-	-	-	-
P. lanthanites	EF493695.1	EF493695.1	-	-	-	-	-	-
P. lasalleorum	KY494221.1	KY494221.1	KY627812.1	-	-	-	-	-
P. latidiscus	EF493698.1	EF493698.1	-	-	-	-	-	-
P. latro	-	MN865341.1	MN010741.1	-	-	-	-	-
P. leoni	EF493684.1	EF493684.1	-	-	-	-	EF493433.1	EF493495.1
P. leopardus	-	KY627792.1	KY627819.1	-	-	-	-	-
P. librarius	JN991515.1	JN991451.1	JN991379.1	MH516245.1	-	-	MH481370.1	JN991571.1
P. lirellus	EF493521.1	EF493521.1	-	-	-	-	-	-
P. lividus	-	MK881497.1	-	-	MK881497.1	-	MK881382.1	-
P. luscombei	KP064143.1	KP064156.1	-	-	-	-	-	-
P. luteolateralis	EF493517.1	EF493517.1	-	-	-	-	-	-
P. lutitus ANDES-A 1771	-	KP149401.1	-	-	-	-	-	-
P. lutzae	-	MK881424.1	-	-	MK881421.1	-	MK881326.1	-
P. lymani	EF493392.1	EF493392.1	-	-	-	-	-	-
P. lynchi	-	DQ195463.1	-	-	-	-	-	-
P. maculosus	-	KY494240.1	-	-	-	-	KY494210.1	-
P. malkini	EU186663.1	EU186663.1	-	-	-	-	-	-
P. mallii	-	MK391386.1	-	-	MK391386.1	-	MK391384.1	-
P. marmoratus	EU186692.1	EU186692.1	-	-	-	-	-	JN692010.1
P. martiae	JN991517.1	-	JN991380.1	MH516247.1	-	-	MF118755.1	JN991572.1
P. matidiktyo	KP064140.1	KP064147.1	KP064159.1	-	-	-	-	-
P. mazar	-	KY967664.1	-	-	KY967647.1	-	KY967685.1	-
P. melanogaster	EF493826.1	EF493664.1	-	-	-	-	-	-
P. mendax	EU186659.1	EU186659.1	-	-	-	-	-	-
P. merostictus	-	DQ195465.1	-	DQ195488.1	-	-	-	-
P. miktos	-	MK391385.1	KP064163.1	-	MK391385.1	-	MK391383.1	MF118703.1
P. mindo	-	KF801581.1	-	-	-	-	-	-
P. minutulus	EU186657.1	EU186657.1	-	-	-	-	-	-
P. moa	-	MK992550.1	MN010697.1	-	-	-	-	-
P. moro	JN991520.1	JN991453.1	JN991384.1	-	-	-	JQ025192.1	JN991575.1
P. multicolor	-	MK881489.1	-	-	-	-	-	-
P. muranunka	-	KY967661.1	-	-	KY967642.1	-	KY967680.1	-
P. muscosus	-	MK881501.1	-	-	MK881501.1	-	MK881386.1	-
P. museosus	JN991521.1	KC014941.1	-	-	-	AY273103.1	JQ025193.1	JN991576.1
P. mutabilis	KM675434.1	KM675458.1	-	-	-	-	-	-
P. myops	-	JN104682.1	JN371132.1	-	-	-	-	KT898361.1
P. nangaritza	-	MK881436.1	-	-	MK881436.1	-	MK881336.1	-
P. nervicus	JN991522.1	JN991456.1	JN991386.1	-	-	-	JQ025194.1	JN991577.1
P. nietoi	KU999286.1	KU999214.1	-	-	-	-	-	-
P. nyctophylax	EF493526.1	EF493526.1	-	-	-	-	EF493425.1	EF493487.1
P. ockendeni	EF493519.1	EF493519.1	KY672986.1	-	-	-	KY672970.1	KY681075.1
P. ocreatus	EF493682.1	EF493682.1	-	-	-	-	-	-
P. omeviridis	-	MK881398.1	-	-	-	-	MK881312.1	-
P. orcesi	EF493679.1	EF493679.1	-	-	-	-	-	-
P. orestes	EF493388.1	EF493388.1	-	-	KY967651.1	-	KY967689.1	-
P. ornatissimus	KX785338.1	-	-	-	KU720480.1	-	-	-
P. ornatus	EU186660.1	EU186660.1	-	-	-	-	-	-
P. orpacobates	-	-	JN371133.1	-	-	-	-	KT898363.1
P. paisa	JN991524.1	JN991477.1	JN991389.1	-	-	-	-	JN991578.1
P. palmeri	-	JN371003.1	JN371118.1	-	-	-	-	KT898366.1
P. paramerus	JX155279.1	JX155279.1	-	-	-	-	-	-
P. pardalis	JN991527.1	FJ784590.1	FJ766804.1	-	-	AY273102.1	JQ025198.1	JN991579.1
P. parectatus	KY494222.1	KY494222.1	KY627826.1	-	-	-	KY494207.1	KY494220.1
P. parvillus	EF493352.1	EF493352.1	-	-	-	-	-	-
P. peraticus	KY494224.1	KY494224.1	-	-	-	-	KY494208.1	-
P. peruvianus	EF493707.1	EF493707.1	JN991392.1	DQ195492.1	-	-	EF493436.1	EF493498.1
P. pharangobates	-	KY652655.1	KY672987.1	-	-	-	KY681088.1	KY681076.1
P. phoxocephalus	-	MK881507.1	-	-	MK881507.1	-	MK881390.1	-
P. pichincha	-	MK881399.1	-	-	MK881399.1	-	MK881313.1	-
P. pictus	-	MK992524.1	MN010670.1	-	-	-	-	-
P. pirrensis	JN991528.1	JN991462.1	JN991393.1	-	-	EU443190.1	JQ025199.1	JN991580.1
P. platydactylus	FJ438811.1	EU192255.1	JN991394.1	EF636948.1	-	-	KY672971.1	KY681077.1
P. pleurostriatus	JX155278.1	JX155292.1	-	-	-	-	-	-
P. pluvialis	-	KX155578.1	KX155585.1	-	-	-	KY962770.1	-
P. pluvian	-	MK992577.1	MN010732.1	-	-	-	-	-
P. prolatus	EU186701.1	EU186701.1	-	-	-	-	-	-
P. prometeii	-	KX525478.1	-	-	-	-	KX525471.1	-
P. ptochus	JN991530.1	-	JN991395.1	-	-	-	-	JN991581.1
P. puipui	-	KY962800.1	-	-	-	-	KY962777.1	-
P. pycnodermis	EF493680.1	EF493680.1	-	-	-	-	-	-
P. pyrrhomerus	EF493683.1	EF493683.1	-	-	-	-	MN068025.1	-
P. quantus	-	JN104684.1	JN371136.1	-	-	-	-	KT898367.1
P. quaquaversus	-	EU130580.1	JN991396.1	EU130578.1	-	-	MH481371.1	JN991582.1
P. quinquagesimus	EF493690.1	EF493690.1	-	-	-	-	-	-
P. quintanai	MK993337.1	MK604544.1	-	-	-	-	-	-
P. reichlei	EF493707.1	EF493707.1	KY672989.1	-	-	-	KY672972.1	KY681078.1
P. rhabdolaemus	-	EF493706.1	-	-	-	-	-	-
P. rhodoplichus	EF493674.1	EF493674.1	-	-	-	-	-	-
P. ridens	EF493355.1	EF493355.1	FJ766808.1	-	-	EU443160.1	JQ025204.1	JN991586.1
P. riveti	EF493348.1	EF493348.1	-	-	-	-	-	-
P. rubicundus	-	MT372715.1	-	-	MK881407.1	-	MK881320.1	-
P. rupicola	-	MN954203.1	-	-	-	-	-	-
P. sagittulus	EF493705.1	EF493705.1	-	-	-	-	EF493439.1	EF493501.1
P. saltissimus	EU186693.1	EU186693.1	-	-	JQ742340.1	-	-	-
P. samaipatae	FJ438814.1	-	-	EU368890.1	-	-	-	-
P. satagius	-	MN078266.1	-	-	-	-	-	-
P. saturninoi	MK993329.1	MK604534.1	-	-	-	-	-	-
P. schultei	EF493681.1	EF493681.1	-	-	-	-	-	-
P. scoloblepharus	-	KY494236.1	KY627834.1	-	-	-	KY494213.1	KY494218.1
P. shrevei	EF493692.1	EF493692.1	-	-	-	-	-	-
P. simonbolivari	EF493671.1	EF493671.1	-	-	KY967657.1	-	KY967695.1	-
P. simonsii	EU186665.1	EU186665.1	-	-	-	-	-	-
P. simoterus	-	DQ195471.1	-	DQ195495.1	-	-	-	-
P. skydmainos	EF493393.1	EF493393.1	-	-	-	-	-	-
P. sobetes	KM675429.1	KM675449.1	-	-	-	-	-	-
P. spinosus	EF493673.1	EF493673.1	-	-	-	-	-	-
P. sternothylax	-	MK881393.1	-	-	MK881393.1	-	MK881308.1	-
P. subsigillatus	EF493525.1	EF493525.1	-	-	-	-	-	-
P. suetus	JN991537.1	JN991469.1	-	-	-	-	-	-
P. supernatis	AY326005.1	AY326005.1	-	-	-	-	-	-
P. surdus	EF493687.1	EF493687.1	-	-	-	-	-	-
P. terraebolivaris	EU186650.1	EU186650.1	-	-	-	-	-	-
P. thectopternus	-	JN104685.1	-	-	-	-	-	KT898369.1
P. thymalopsoides	EF493514.1	EF493514.1	-	-	-	-	-	-
P. thymelensis	EF493516.1	EF493516.1	JX564889.1	-	JX564889.1	JX564889.1	-	EF493503.1
P. tiktik	MH668161.1	MH668276.1	-	-	-	-	MH708576.1	-
P. tinguichaca	-	MK881499.1	-	-	MK881418.1	-	MK881385.1	-
P. toftae	EF493353.1	EF493353.1	KY672991.1	-	-	-	KY672974.1	KY681080.1
P. torresi	-	MK881492.1	-	-	MK881492.1	-	MK881380.1	-
P. totoroi	-	MK881505.1	-	-	MK881406.1	-	MK881388.1	-
P. trepidotus	EF493515.1	EF493515.1	-	-	-	-	-	-
P. urani	-	KU724441.1	KU724450.1	-	-	-	-	-
P. uranobates	KY494225.1	KY494225.1	KY627836.1	-	-	-	KY494214.1	-
P. urichi	EF493699.1	EF493699.1	-	-	-	-	EF493426.1	EF493488.1
P. vanadise	JX155296.1	JX155296.1	-	-	-	-	-	-
P. ventrimarmoratus	JF906310.1	-	-	-	-	-	-	-
P. verecundus	EF493686.1	EF493686.1	-	-	-	-	-	-
P. verrucolatus	-	MK881467.1	-	-	MK881469.1	-	MK881361.1	-
P. versicolor	EF493389.1	MK881479.1	-	-	MK881474.1	-	MK881367.1	-
P. vertebralis	EF493689.1	EF493689.1	-	-	-	-	-	-
P. vilarsi	-	KP149438.1	KP149232.1	-	-	-	-	-
P. vinhai	JX267343.1	-	-	-	-	-	JX267591.1	JX267726.1
P. w-nigrum	AY326004.1	AY326004.1	JN371140.1	KC857704.1	-	-	-	KT898370.1
P. walkeri	KU999291.1	KU999230.1	-	-	-	-	EF493428.1	EF493490.1
P. wiensi	EF493377.1	EF493668.1	-	-	-	-	-	-
P. yantzaza	-	-	-	-	-	-	MF615251.1	-
P. yuruaniensis	-	JQ742160.1	-	-	JQ742335.1	-	-	-
P. zeuctotylus	EU186678.1	EU186678.1	-	-	-	-	-	JN691914.1
P. zophus	JN991548.1	JN991480.1	JN991413.1	-	-	-	JQ025214.1	JN991598.1
P. affinis ANDES-A 4217	ON053332	ON053412	-	-		-	-	ON044239
P. anolirex MCNUPH66	MN215421.1	MN215441.1	-	MN218386.1	-	-	MN225954.1	MN218371.1
P. ardilae MCNUPH117	MN215410.1	MN215429.1	-	MN218376.1	-	-	MN225947.1	MN218365.1
P. bicolor ANDES-A 4939	ON053333	-	ON039638	-	-	-	-	ON044240
P. bowara MCNUPH160	MN215407.1	MN215432.1	-	MN218375.1	-	-	MN225942.1	MN218360.1
P. carranguerorum ANDES-A 1254	ON053334	ON053413	ON039639	-	-	-	-
P. cf batrachites MCNUPH37	ON053335	ON053414	ON039640	-	-	-	-	ON044241
P. cf bogotensis ANDES-A 4840	ON053336	ON053415	ON039641	-	-	-	-	ON044242
P. cf erythropleura EAB 6873	ON053337	-	ON039642	-		-	-	ON044243
P. cf viejas ANDES-A 3979	ON053338	-	ON039643	-	-	-	-	ON044244
P. elegans ANDES-A 4932	ON053340	ON053416	ON039645	-	-	-	-	ON044245
P. fallax AJC 5702	-	-	-	ON031645	-	-	-	-
P. frater ANDES-A 4845	ON053342	ON053417	ON039647	-	-	-	-	ON044246
P. gaigei ANDES-A 3045	ON053341	ON053418	ON039646	-	-	-	-	ON044247
P. medemi ANDES-A 4812	ON053343	ON053419	ON039648	-	-	-	-	ON044248
P. miyatai AJC 3473	ON053344	ON053420	-	-	-	-	-	ON044249
P. nicefori MCNUPH48	MN215418.1	MN215436.1	MN218387.1	MN218383.1	-	-	MN225949.1	MN218368.1
P. savagei ANDES-A 1255	-	ON053421	ON039649	-	-	-	-	ON044250
P. sp1 MCNUPH439	ON053348	ON053425	-	-	-	-	-	ON044251
P. myersi MUD-H640	ON053345	ON053422	ON039650	-	-	-	-	ON044252
P. sp2 MCNUPH584	ON053349	ON053426	-	-	-	-	-	ON044253
P. sp3 MCNUPH54	ON053350	ON053427	-	-	-	-	-	ON044254
P. sp4 MCNUPH443	ON053351	-	-	-	-	-	-	-
P. sp5 MCNUPH30	ON053352	ON053428	ON039653	-	-	-	-	ON044255
P. sp8 MCNUPH525	-	ON053429	-	-	-	-	-	-
P. sp9 MCNUPH42	ON053353	-	-	-	-	-	-	ON044256
P. taeniatus EAB 6866	ON053346	ON053423	ON039651	-	-	-	-	ON044257
P. unistrigatus BCQ 991	ON053347	ON053424	ON039652	-	-	-	-	ON044258
P. yukpa MCNUPH29	MN215417.1	MN215439.1	-	-	-	-	MN225951.1	-
