# Supplementary material for: Ecological and evolutionary trends of body size in Pristimantis frogs, the world's most diverse vertebrate genus
Source: Sci Rep. 2022 Oct 27;12:18106. doi: 10.1038/s41598-022-22181-5 (PMC9613995; doi:10.1038/s41598-022-22181-5)
Supplement: Supplementary file 5 — Supplementary Table S4. [file 41598_2022_22181_MOESM5_ESM.xlsx]

## Sheet: Hoja1
Table S4. Pristimantis geographic records. Database with geographic records (longitude, latitude) for 495 species of Pristimantis. The database contained 9,237 geographic records.
Species	LAT	LONG
P. aaptus	-3.43627	-70.2444
P. aaptus	-3.77405	-70.3463
P. aaptus	-3.67837	-70.3557
P. aaptus	-3.18576	-70.1404
P. academicus	-3.94273	-73.4269
P. academicus	-3.9647	-73.4185
P. academicus	-3.96285	-73.4393
P. academicus	-3.9647	-73.4191
P. actinolaimus	5.53026	-75.1983
P. actinolaimus	5.51245	-75.3886
P. actinolaimus	5.51247	-75.3899
P. actinolaimus	5.51387	-75.3966
P. actinolaimus	5.512	-75.3895
P. actinolaimus	5.51366	-75.3956
P. actinolaimus	5.51791	-75.3991
P. actinolaimus	5.52023	-75.3959
P. actinolaimus	5.51218	-75.3952
P. actinolaimus	5.51967	-75.3956
P. actinolaimus	5.51311	-75.3935
P. actinolaimus	5.44769	-75.1284
P. actinolaimus	5.44783	-75.1283
P. actinolaimus	5.43628	-75.1332
P. actinolaimus	5.43381	-75.133
P. actinolaimus	5.51474	-75.0628
P. acutirostris	5.77819	-73.5695
P. acutirostris	6.11414	-73.0264
P. acutirostris	5.93929	-73.3069
P. acutirostris	6.10528	-73.2222
P. acutirostris	6.08808	-73.8324
P. acutirostris	6.08806	-73.8325
P. acutirostris	4.45044	-75.6422
P. acutirostris	6.07242	-73.0599
P. acutirostris	4.48947	-73.6667
P. adnus	8.79112	-78.4528
P. adnus	7.85417	-78.3164
P. aemulatus	6.5456	-76.2939
P. aemulatus	6.51281	-76.2735
P. alalocophus	5.03733	-75.3841
P. alalocophus	5.21583	-75.4119
P. alalocophus	5.21959	-75.3863
P. alalocophus	5.19489	-75.3802
P. alalocophus	5.35222	-75.1833
P. alalocophus	5.0934	-75.4049
P. alalocophus	4.50388	-75.5551
P. alalocophus	4.48846	-75.5627
P. alalocophus	4.65626	-75.4598
P. alalocophus	3.52333	-76.1061
P. alalocophus	3.86155	-76.1085
P. almendariz	-2.08218	-78.1545
P. almendariz	-2.73277	-78.0619
P. andinogigas	-4.11474	-79.1614
P. anemerus	-5.35833	-79.55
P. apiculatus	-0.242778	-78.7856
P. ardilae	7.16217	-72.2525
P. ardilae	7.13612	-72.1843
P. aurantiguttatus	6.71722	-76.5453
P. aurantiguttatus	6.75973	-76.3061
P. aurantiguttatus	6.7846	-76.2797
P. aurantiguttatus	6.51702	-76.2533
P. aurantiguttatus	6.78193	-76.2656
P. aurantiguttatus	6.53802	-76.3035
P. aurantiguttatus	6.52139	-76.29
P. aurantiguttatus	6.524	-76.271
P. aurantiguttatus	6.51281	-76.2735
P. aureolineatus	-0.638063	-76.1498
P. aureolineatus	-0.484129	-76.4128
P. aureolineatus	0.05	-76.9667
P. aureolineatus	-0.4	-76.6167
P. aureolineatus	-1.05341	-77.6022
P. bacchus	6.34875	-73.2099
P. bacchus	6.79249	-73.4797
P. bacchus	6.10528	-73.2222
P. bacchus	6.85871	-73.3597
P. bacchus	6.88389	-73.3364
P. bacchus	6.85526	-73.3659
P. bacchus	6.92286	-73.3409
P. bacchus	6.88525	-73.337
P. bacchus	6.29585	-73.188
P. bacchus	6.6784	-73.4429
P. bacchus	6.87467	-73.3318
P. bacchus	6.87863	-73.3313
P. bacchus	6.68609	-73.4406
P. bacchus	6.1071	-73.1837
P. bacchus	6.8727	-73.3277
P. bacchus	6.86199	-73.3425
P. bacchus	6.87884	-73.3319
P. bacchus	6.89503	-73.4999
P. bacchus	6.84016	-73.5406
P. bacchus	6.10858	-73.1985
P. bacchus	6.09572	-73.2164
P. bacchus	6.08925	-73.2187
P. bacchus	5.96542	-73.1854
P. bacchus	6.16415	-73.1867
P. bacchus	6.84333	-73.3692
P. bacchus	6.88639	-73.3664
P. bacchus	6.95339	-73.3184
P. bacchus	6.69089	-73.4493
P. baiotis	5.49611	-75.8892
P. baiotis	6.75973	-76.3061
P. balionotus	-3.97333	-79.1072
P. baryecuus	-3.05	-78.5167
P. baryecuus	-3.03333	-78.55
P. baryecuus	-2.73333	-78.4667
P. baryecuus	-3.03333	-78.5833
P. baryecuus	-2.75	-78.525
P. baryecuus	-3.03333	-78.5333
P. baryecuus	-3.01667	-78.6333
P. baryecuus	-3.13333	-78.5
P. baryecuus	-3.26667	-78.5167
P. baryecuus	-3.21667	-78.5
P. baryecuus	-3.2	-78.4833
P. baryecuus	-3.11667	-78.5
P. baryecuus	-3.05	-78.5167
P. batrachites	7.75389	-72.9056
P. batrachites	7.53788	-72.7696
P. batrachites	7.5422	-72.7767
P. batrachites	7.53963	-72.7747
P. bearsei	-6.71682	-76.6835
P. bearsei	-6.41667	-76.3
P. bearsei	-6.45972	-76.2875
P. bearsei	-6.46111	-76.3
P. bellona	6.75973	-76.3061
P. bellona	6.7599	-76.3089
P. bellona	6.51281	-76.2735
P. bellona	6.79872	-76.251
P. bellona	6.51237	-76.2355
P. bellona	6.7846	-76.2797
P. bellona	6.57642	-76.2738
P. bernali	5.68483	-75.2269
P. bernali	5.70608	-75.2709
P. bicolor	4.68555	-74.388
P. bicolor	4.68863	-74.3924
P. bicolor	4.64863	-74.3992
P. bicolor	6.9978	-73.4127
P. bicolor	7.01983	-73.4825
P. bicolor	7.03864	-73.4062
P. bicolor	6.92724	-73.3536
P. bicolor	6.78043	-73.4766
P. bicolor	6.16415	-73.1867
P. bicolor	7.01229	-73.4454
P. bicolor	6.79249	-73.4797
P. bicolor	6.85526	-73.3659
P. bicolor	6.89503	-73.4999
P. bicolor	6.6784	-73.4429
P. bicolor	5.2493	-74.5266
P. bicolor	5.24813	-74.5284
P. bicolor	5.06166	-74.5417
P. bicolor	6.10858	-73.1985
P. bicolor	6.08925	-73.2181
P. bicolor	6.09067	-73.2098
P. bicolor	4.90477	-74.4294
P. bicolor	6.08925	-73.2187
P. bicolor	7.01427	-73.4366
P. bicolor	6.78233	-73.2322
P. bicolor	7.11996	-73.0595
P. bicolor	6.09872	-73.2175
P. bicolor	7.02472	-72.9723
P. bicolor	6.07889	-73.1261
P. bicolor	6.98244	-73.0467
P. bicolor	7.0785	-72.9339
P. bicolor	6.97436	-73.0339
P. bicolor	7.20444	-73.1457
P. bicolor	7.13759	-73.1204
P. bicolor	6.36699	-75.0289
P. bicolor	6.84333	-73.3692
P. bicolor	6.87667	-73.3853
P. bicolor	6.88639	-73.3664
P. bicolor	6.95339	-73.3184
P. bicolor	6.63958	-73.552
P. bicolor	6.916	-73.302
P. bicumulus	10.4167	-67.2831
P. bicumulus	10.4667	-67.0833
P. bicumulus	10.3833	-66.9833
P. bicumulus	10.5667	-66.9
P. boconoensis	5.39724	-74.9214
P. boucephalus	-10.3795	-75.4619
P. bowara	7.16866	-72.2655
P. bowara	7.16615	-72.2336
P. cabrerai	5.22778	-76.0983
P. cabrerai	5.22694	-76.1008
P. cabrerai	5.22667	-76.1014
P. cabrerai	5.22639	-76.1017
P. cabrerai	5.22639	-76.1019
P. cabrerai	5.22833	-76.0872
P. cabrerai	5.22889	-76.0803
P. cabrerai	5.09167	-75.4514
P. cabrerai	5.52528	-75.0408
P. cabrerai	4.70492	-75.5329
P. cabrerai	6.75973	-76.3061
P. cabrerai	5.50446	-75.1784
P. cabrerai	3.34446	-76.6512
P. cabrerai	3.80833	-76.1082
P. cabrerai	3.86705	-76.4306
P. cabrerai	3.35141	-76.6512
P. carlossanchezi	7.00063	-72.8796
P. carlossanchezi	7.00164	-72.8787
P. carlossanchezi	6.99611	-72.8857
P. carlossanchezi	6.99975	-72.8805
P. carlossanchezi	6.99841	-72.8775
P. carlossanchezi	6.99831	-72.8776
P. carlossanchezi	6.99972	-72.8806
P. carlossanchezi	7.00072	-72.8805
P. carlossanchezi	7.00068	-72.8796
P. carlossanchezi	7.00169	-72.8779
P. carlossanchezi	7.00203	-72.8784
P. carlossanchezi	6.99819	-72.8781
P. carlossanchezi	7.0015	-72.8789
P. carlossanchezi	7.00097	-72.8795
P. carlossanchezi	6.87467	-73.3318
P. carlossanchezi	6.99922	-72.8809
P. carlossanchezi	7.00161	-72.8777
P. carlossanchezi	7.00139	-72.879
P. carlossanchezi	7.00164	-72.8787
P. carlossanchezi	7.00164	-72.8778
P. carlossanchezi	7.00153	-72.8777
P. carlossanchezi	7.00069	-72.8796
P. carlossanchezi	6.99972	-72.8804
P. carlossanchezi	6.99975	-72.8805
P. carlossanchezi	6.99967	-72.8806
P. carlossanchezi	7.00147	-72.8794
P. carlossanchezi	6.99956	-72.8806
P. carlossanchezi	7.00144	-72.8771
P. carlossanchezi	6.99831	-72.8779
P. carmelitae	11.1058	-74.0694
P. carmelitae	10.9013	-74.0312
P. carmelitae	11.1038	-74.06
P. carmelitae	11.0866	-74.1388
P. carmelitae	11.1107	-74.0451
P. carmelitae	10.8	-73.65
P. carmelitae	11.1018	-74.0449
P. carmelitae	11.1275	-74.0351
P. carmelitae	11.1107	-74.0451
P. carmelitae	11.1203	-74.0585
P. carmelitae	11.1073	-74.0486
P. carmelitae	10.9099	-73.9667
P. carmelitae	11.0833	-73.9167
P. carmelitae	10.9046	-74.1729
P. carranguerorum	5.34751	-72.7207
P. carranguerorum	4.51794	-73.4499
P. carranguerorum	4.51517	-73.4417
P. carranguerorum	4.51667	-73.4463
P. carranguerorum	4.51147	-73.4562
P. carranguerorum	4.50594	-73.4402
P. carranguerorum	4.51556	-73.4204
P. carranguerorum	5.29	-72.71
P. carranguerorum	5.39335	-72.4988
P. carranguerorum	5.54073	-72.3501
P. carranguerorum	5.57317	-72.3112
P. carranguerorum	5.30417	-72.6789
P. carranguerorum	4.89554	-73.2543
P. charlottevillensis	11.2301	-60.7214
P. charlottevillensis	11.288	-60.6495
P. charlottevillensis	11.2184	-60.7275
P. charlottevillensis	11.2833	-60.7
P. charlottevillensis	11.3	-60.61
P. charlottevillensis	11.28	-60.59
P. charlottevillensis	11.22	-60.67
P. charlottevillensis	11.31	-60.55
P. charlottevillensis	11.25	-60.58
P. charlottevillensis	11.3	-60.63
P. charlottevillensis	11.32	-60.54
P. charlottevillensis	11.33	-60.54
P. charlottevillensis	11.31	-60.56
P. charlottevillensis	11.29	-60.63
P. charlottevillensis	11.3184	-60.5841
P. charlottevillensis	11.3001	-60.6335
P. charlottevillensis	11.3074	-60.5671
P. charlottevillensis	11.2673	-60.5404
P. charlottevillensis	11.2809	-60.543
P. charlottevillensis	11.3169	-60.5932
P. charlottevillensis	11.3143	-60.5672
P. charlottevillensis	11.32	-60.58
P. charlottevillensis	11.284	-60.607
P. charlottevillensis	11.2939	-60.5863
P. charlottevillensis	11.3133	-60.5833
P. charlottevillensis	11.312	-60.5679
P. charlottevillensis	11.3012	-60.5656
P. chimu	-6.48205	-79.0444
P. chrysops	4.75305	-76.2911
P. churuwiai	-2.08218	-78.1545
P. churuwiai	-2.74832	-78.1002
P. churuwiai	-2.07456	-78.2154
P. colodactylus	-2.75	-78.5167
P. colodactylus	-3.03333	-78.55
P. colodactylus	-3.05	-78.5167
P. colodactylus	-3.03333	-78.5333
P. colodactylus	-2.82769	-78.5502
P. colodactylus	-3.1	-78.5
P. colodactylus	-5.41667	-79.5264
P. colodactylus	-5.33333	-79.5194
P. colodactylus	-3.96139	-79.1119
P. colodactylus	-3.96972	-79.1106
P. colodactylus	-3.97333	-79.1072
P. colodactylus	-5.31667	-79.4833
P. colonensis	0.836917	-77.3596
P. colonensis	0.833083	-77.3511
P. colonensis	0.833056	-77.3511
P. cordovae	-7.93375	-78.2558
P. corniger	1.03806	-75.7239
P. corrugatus	-6.85833	-77.7
P. cosnipatae	-13.0703	-71.5667
P. cosnipatae	-13.055	-71.5464
P. cosnipatae	-13.1333	-71.2167
P. cosnipatae	-13.1239	-71.5728
P. cosnipatae	-13.0261	-71.4961
P. cosnipatae	-13.1667	-71.45
P. cosnipatae	-13.1667	-71.4333
P. cosnipatae	-13.0553	-71.5433
P. cristinae	11.1086	-74.0595
P. cristinae	11.1087	-74.0592
P. cristinae	11.1107	-74.0451
P. cristinae	11.1088	-74.0432
P. cristinae	11.1091	-74.0727
P. cristinae	11.1203	-74.0585
P. cristinae	11.0381	-73.9281
P. cristinae	11.1073	-74.0486
P. cristinae	11.1103	-74.0606
P. cristinae	11.1031	-74.0809
P. cristinae	11.1068	-74.0627
P. cristinae	11.1107	-74.0451
P. cuentasi	10.3692	-72.9239
P. cuentasi	10.3706	-72.9219
P. cuentasi	10.3692	-72.9173
P. cuentasi	10.4302	-72.9365
P. cuentasi	10.4283	-72.9356
P. cuentasi	10.3696	-72.9192
P. cuentasi	10.4299	-72.9361
P. cuentasi	10.4327	-72.9338
P. cuentasi	10.4318	-72.9338
P. cuentasi	10.3705	-72.9218
P. cuentasi	10.3691	-72.9239
P. degener	0.588075	-79.1477
P. degener	1.17323	-78.742
P. degener	0.217818	-78.8336
P. deinops	5.49194	-75.8906
P. deinops	5.49389	-75.8983
P. deinops	3.51005	-76.7248
P. deinops	3.84213	-77.2007
P. deinops	3.49269	-76.7198
P. deinops	3.50874	-76.725
P. delicatus	11.1099	-74.0371
P. delicatus	11.1008	-74.072
P. delicatus	11.1128	-74.0339
P. delicatus	11.1015	-74.072
P. delicatus	10.906	-74.0464
P. delicatus	11.1106	-74.0614
P. delicatus	10.9042	-73.9794
P. delicatus	11.1275	-74.0351
P. delicatus	11.1068	-74.0627
P. delicatus	11.1103	-74.0606
P. delicatus	11.1073	-74.0486
P. delicatus	10.8964	-74.0309
P. delicatus	4.55388	-77.0043
P. dendrobatoides	5.2	-60.5667
P. dendrobatoides	5.0022	-59.8797
P. dendrobatoides	5.09035	-59.8383
P. dendrobatoides	5.0925	-59.8431
P. diaphonus	3.88412	-76.5739
P. diogenes	4.752	-76.2905
P. divnae	-11.85	-71.5
P. divnae	-12.25	-70.9
P. divnae	-9.6	-74.9333
P. duende	4.06317	-76.4994
P. dundeei	-15.8628	-56.0792
P. dundeei	-15.4608	-55.7494
P. dundeei	-16.4708	-54.6356
P. dundeei	-17.9092	-53.3122
P. dundeei	-15.42	-55.78
P. educatoris	8.71372	-79.9528
P. educatoris	8.667	-80.592
P. educatoris	8.6694	-80.6
P. enigmaticus	-0.638063	-76.1498
P. enigmaticus	0.202898	-76.2807
P. enigmaticus	-1.10523	-76.7306
P. enigmaticus	-0.469573	-76.4593
P. enigmaticus	-1.58333	-77.75
P. epacrus	1.03806	-75.7239
P. epacrus	1.6	-75.8667
P. epacrus	1.56667	-75.8667
P. epacrus	1.62708	-75.904
P. epacrus	1.62961	-75.9067
P. epacrus	1.65425	-75.9116
P. epacrus	1.624	-75.9013
P. epacrus	1.62406	-75.9013
P. epacrus	1.6545	-75.9081
P. epacrus	1.65528	-75.9076
P. epacrus	1.71231	-75.9011
P. ernesti	-0.58	-77.62
P. ernesti	-0.58	-78.63
P. esmeraldas	1.17328	-78.5013
P. esmeraldas	-0.066955	-78.7718
P. espedeus	4.59457	-53.414
P. espedeus	3.30391	-52.9575
P. espedeus	4.79052	-53.9184
P. espedeus	3.96514	-54.1863
P. espedeus	3.02363	-53.0916
P. espedeus	4.80412	-54.5555
P. eugeniae	-0.0252	-78.703
P. eugeniae	-0.237609	-78.7703
P. eugeniae	-0.055646	-78.7336
P. eugeniae	-0.125677	-78.6013
P. eugeniae	-0.245278	-78.7261
P. eurydactylus	-9.58333	-74.9333
P. eurydactylus	-9	-75
P. eurydactylus	-9.6	-74.9333
P. exoristus	-3.9	-78.42
P. exoristus	-4.1	-78.38
P. factiosus	5.48828	-75.1187
P. factiosus	5.47725	-75.1136
P. factiosus	5.47236	-75.1087
P. factiosus	5.45992	-75.1108
P. factiosus	5.46111	-75.1114
P. factiosus	5.46897	-75.1106
P. factiosus	5.46039	-75.1104
P. factiosus	5.46864	-75.1067
P. factiosus	5.47364	-75.1096
P. factiosus	5.46225	-75.1014
P. factiosus	5.461	-75.1106
P. factiosus	5.47608	-75.1137
P. factiosus	5.47067	-75.1188
P. factiosus	5.47092	-75.1071
P. factiosus	5.46964	-75.1102
P. factiosus	5.45489	-75.1161
P. factiosus	5.47772	-75.1125
P. factiosus	5.46967	-75.1109
P. factiosus	5.4605	-75.1106
P. factiosus	5.46736	-75.1069
P. factiosus	5.47075	-75.1185
P. factiosus	5.45422	-75.1153
P. factiosus	5.45811	-75.1203
P. factiosus	5.45906	-75.1143
P. factiosus	5.47003	-75.1114
P. factiosus	5.46144	-75.1011
P. factiosus	5.47592	-75.1139
P. factiosus	5.45917	-75.1144
P. factiosus	5.46183	-75.1017
P. factiosus	5.46986	-75.1106
P. factiosus	5.46111	-75.1113
P. factiosus	5.47617	-75.1136
P. factiosus	5.47525	-75.1142
P. factiosus	5.47614	-75.1136
P. factiosus	5.46944	-75.1113
P. factiosus	5.46097	-75.1106
P. factiosus	5.46919	-75.1083
P. factiosus	5.46986	-75.1115
P. factiosus	5.46261	-75.1019
P. factiosus	5.47097	-75.119
P. factiosus	5.45783	-75.1436
P. factiosus	5.47278	-75.109
P. factiosus	5.48228	-75.0339
P. factiosus	5.4856	-75.0687
P. factiosus	5.801	-75.2203
P. factiosus	5.80116	-75.2202
P. factiosus	6.23595	-75.1331
P. factiosus	6.23531	-75.1354
P. factiosus	6.23588	-74.1355
P. factiosus	6.23185	-75.1307
P. factiosus	6.23687	-75.1337
P. factiosus	6.23802	-75.1357
P. factiosus	5.51474	-75.0628
P. factiosus	6.29975	-75.1361
P. factiosus	6.30282	-75.1291
P. factiosus	7.0049	-75.1457
P. factiosus	6.98778	-75.1433
P. factiosus	6.98333	-75.1347
P. factiosus	6.98778	-75.1433
P. factiosus	6.30389	-75.1257
P. factiosus	6.87361	-75.0988
P. factiosus	6.91194	-75.0783
P. factiosus	6.96889	-75.1432
P. factiosus	6.80289	-75.1458
P. factiosus	6.9386	-75.0292
P. factiosus	7.13389	-75.1568
P. factiosus	6.6021	-75.3038
P. factiosus	6.30444	-75.135
P. fallax	5.28903	-75.1458
P. fallax	4.89696	-74.4231
P. fallax	6.86586	-73.0492
P. fallax	6.16587	-75.0678
P. fallax	6.26102	-75.1005
P. fallax	6.25242	-75.1024
P. fallax	6.25268	-75.1025
P. fallax	6.25254	-75.1026
P. fallax	6.25416	-75.1014
P. fallax	6.25227	-75.1023
P. fallax	6.29656	-75.0678
P. fallax	6.97861	-75.0444
P. fallax	6.985	-75.0897
P. fallax	6.91194	-75.0783
P. fallax	6.81296	-75.0595
P. fallax	8.1719	-76.058
P. fallax	7.95028	-76.1292
P. fallax	7.95	-76.1233
P. fallax	6.83729	-75.1642
P. fallax	6.30444	-75.135
P. fallax	6.22478	-74.8478
P. fallax	6.21508	-74.8329
P. farisorum	0.998222	-77.1818
P. farisorum	0.99825	-77.1815
P. farisorum	1.47236	-76.95
P. farisorum	0.998139	-77.182
P. farisorum	0.998083	-77.1818
P. farisorum	0.998056	-77.1819
P. farisorum	1.47222	-76.95
P. farisorum	0.98329	-77.1262
P. festae	-0.338548	-78.0547
P. festae	-0.308649	-78.0997
P. festae	-0.291765	-78.0428
P. festae	-0.208441	-78.1322
P. festae	-0.290559	-78.0397
P. festae	-0.212461	-78.1971
P. festae	-0.259846	-78.1173
P. festae	-0.3675	-78.1889
P. festae	-0.376667	-78.1517
P. festae	-0.368056	-78.1133
P. festae	-0.369722	-78.1739
P. festae	-0.376667	-78.1578
P. festae	0.1133	-77.9689
P. fetosus	5.44732	-75.004
P. fetosus	5.478	-75.1124
P. fetosus	5.45833	-75.1434
P. fetosus	5.47336	-75.1091
P. fetosus	5.4575	-75.1328
P. fetosus	5.48228	-75.0339
P. fetosus	5.51474	-75.0628
P. fetosus	5.52038	-75.1622
P. floridus	-0.7	-78.8833
P. floridus	-0.0333	-78.8
P. floridus	0	-78.95
P. floridus	-0.371111	-79.0328
P. floridus	0.116667	-78.7333
P. floridus	-0.016667	-78.7667
P. floridus	0.8333	-78.4667
P. floridus	-0.333333	-79.25
P. gaigei	5.3679	-76.6511
P. gaigei	9.21821	-79.9148
P. gaigei	9.1764	-79.6167
P. gaigei	8.667	-80.592
P. gaigei	8.6431	-80.5914
P. gaigei	6.21935	-73.834
P. gaigei	5.35027	-75.0397
P. gaigei	7.01667	-76.4
P. gaigei	4.1664	-74.5199
P. gaigei	5.56041	-74.9002
P. gaigei	4.17144	-74.5064
P. gaigei	6.21644	-73.8324
P. gaigei	5.98376	-74.608
P. gaigei	5.944	-74.8592
P. gaigei	6.00772	-74.8171
P. gaigei	6.96399	-75.4179
P. gaigei	7.16312	-75.4397
P. gaigei	6.21472	-74.8119
P. gaigei	6.23108	-74.8766
P. gaigei	6.22478	-74.8478
P. gaigei	6.22342	-74.8473
P. gaigei	6.21053	-74.8147
P. gaigei	6.21861	-74.8391
P. gaigei	6.22756	-74.8527
P. gaigei	6.22756	-74.8667
P. gaigei	6.20858	-74.8134
P. gaigei	6.17394	-74.7514
P. gaigei	6.21561	-74.8394
P. gaigei	6.20347	-74.8369
P. gaigei	6.22285	-74.8464
P. gaigei	5.56653	-74.879
P. gaigei	5.57731	-74.8688
P. gaigei	8.06	-76
P. ganonotus	-2.07456	-78.2154
P. ganonotus	-2.74832	-78.1002
P. ganonotus	-0.619922	-77.9842
P. ganonotus	-0.612917	-77.8394
P. ganonotus	-0.799063	-77.9448
P. ganonotus	-2.07378	-78.2161
P. ganonotus	-2.75	-78.0833
P. gladiator	-0.314282	-78.1548
P. gladiator	-0.692271	-77.9527
P. gladiator	-0.4225	-78.0025
P. gladiator	-0.4	-78
P. gladiator	-0.260833	-77.7503
P. gladiator	-0.363333	-78.0942
P. gracilis	4.72045	-75.5606
P. gracilis	4.752	-76.2905
P. gracilis	4.81826	-76.1693
P. gracilis	4.67845	-75.6112
P. gracilis	5.37731	-75.8863
P. gracilis	4.6619	-75.6334
P. gracilis	4.7541	-76.2966
P. gracilis	5.38132	-75.8882
P. gracilis	5.13756	-76.0233
P. gracilis	5.14747	-76.0093
P. gracilis	4.75326	-76.2915
P. gracilis	5.14579	-76.011
P. gracilis	5.72342	-75.96
P. gracilis	4.66353	-75.6265
P. gracilis	6.79867	-76.251
P. gracilis	4.75305	-76.2911
P. gracilis	4.63517	-75.496
P. gracilis	5.18479	-75.9675
P. gracilis	4.67259	-75.6135
P. gracilis	6.7846	-76.2797
P. gracilis	4.1752	-76.2952
P. gracilis	4.78278	-76.2047
P. gracilis	3.51135	-76.7251
P. gracilis	4.82435	-76.1501
P. gracilis	4.74472	-76.2997
P. gracilis	3.48481	-76.721
P. gracilis	4.75134	-76.2954
P. gracilis	4.74417	-76.3044
P. gracilis	3.51005	-76.7248
P. gracilis	3.58305	-76.5997
P. gracilis	3.49269	-76.7198
P. gracilis	4.75	-76.2833
P. gracilis	3.58312	-76.5987
P. gracilis	4.74715	-76.3073
P. gracilis	3.34446	-76.6512
P. gracilis	4.83436	-76.1769
P. gracilis	3.57781	-76.5981
P. gracilis	3.87597	-76.3516
P. gracilis	3.47946	-76.7231
P. gracilis	3.42842	-76.6539
P. gracilis	3.42932	-76.6517
P. gracilis	4.81785	-76.157
P. gracilis	3.57316	-76.5919
P. gracilis	3.38733	-76.6689
P. gracilis	3.40493	-76.6197
P. grandiceps	6.04807	-73.1173
P. grandiceps	6.02747	-73.1126
P. grandiceps	6.23333	-72.9333
P. grandiceps	6.88525	-73.337
P. grandiceps	6.6784	-73.4429
P. grandiceps	6.88341	-73.3371
P. grandiceps	6.00968	-73.2215
P. guaiquinimensis	5.73333	-63.6333
P. hamiotae	0	-78.6
P. hamiotae	-0.0059	-78.6616
P. helvolus	6.30425	-75.1336
P. helvolus	6.25038	-75.1372
P. helvolus	6.96889	-75.1432
P. helvolus	6.98333	-75.1347
P. helvolus	6.30444	-75.135
P. huicundo	0.265995	-77.8758
P. huicundo	1.52314	-76.9368
P. huicundo	1.69919	-76.8273
P. huicundo	1.69778	-76.8244
P. huicundo	1.27103	-77.2391
P. huicundo	1.27133	-77.2291
P. huicundo	1.70106	-76.6937
P. huicundo	1.52319	-76.9368
P. huicundo	1.70486	-76.8289
P. huicundo	1.52167	-76.9361
P. huicundo	1.53267	-76.9406
P. huicundo	1.69861	-76.8272
P. huicundo	0.844278	-77.3985
P. huicundo	1.70019	-76.8271
P. huicundo	1.52325	-76.9367
P. huicundo	0.982139	-77.2949
P. huicundo	1.27233	-77.2367
P. huicundo	0.987028	-77.2954
P. huicundo	0.98675	-77.2952
P. huicundo	0.986694	-77.2954
P. huicundo	0.948778	-77.5801
P. huicundo	1.10392	-77.6737
P. huicundo	0.958222	-77.5814
P. huicundo	1.535	-76.9414
P. huicundo	1.69733	-76.8246
P. huicundo	0.977889	-77.2916
P. huicundo	0.833194	-77.3514
P. huicundo	0.957833	-77.5808
P. huicundo	0.958139	-77.5818
P. huicundo	0.955667	-77.5799
P. huicundo	0.957833	-77.581
P. huicundo	0.955361	-77.5803
P. huicundo	0.957583	-77.5802
P. huicundo	0.843917	-77.3991
P. huicundo	0.997694	-77.1812
P. huicundo	0.955139	-77.5807
P. huicundo	0.957861	-77.581
P. huicundo	0.951167	-77.5795
P. huicundo	0.95525	-77.5811
P. huicundo	0.986944	-77.2951
P. huicundo	0.955111	-77.5811
P. huicundo	0.950556	-77.5796
P. huicundo	0.950944	-77.5796
P. huicundo	0.986778	-77.2956
P. huicundo	0.986639	-77.2955
P. huicundo	0.955167	-77.5807
P. huicundo	0.955222	-77.5804
P. huicundo	0.957722	-77.5803
P. huicundo	1.70467	-76.8286
P. huicundo	1.69825	-76.8244
P. huicundo	1.70494	-76.829
P. huicundo	1.52128	-76.9356
P. huicundo	0.842472	-77.3665
P. huicundo	0.843417	-77.3658
P. huicundo	0.844306	-77.3985
P. huicundo	0.981722	-77.2947
P. huicundo	0.842083	-77.3665
P. huicundo	0.844583	-77.3983
P. huicundo	0.844056	-77.3987
P. huicundo	0.981889	-77.2944
P. huicundo	1.12056	-77.2149
P. huicundo	0.9775	-77.2922
P. huicundo	0.981694	-77.2947
P. huicundo	0.952139	-77.5798
P. huicundo	0.950778	-77.5796
P. huicundo	0.951389	-77.5796
P. huicundo	0.951806	-77.5796
P. huicundo	0.951389	-77.5796
P. huicundo	0.958	-77.5811
P. huicundo	0.957833	-77.5806
P. huicundo	0.958167	-77.5813
P. huicundo	0.957806	-77.5805
P. huicundo	0.950056	-77.5796
P. huicundo	1.71086	-76.7
P. huicundo	1.69972	-76.8272
P. huicundo	1.52631	-76.9383
P. huicundo	1.52286	-76.9366
P. huicundo	0.844	-77.3988
P. huicundo	0.841889	-77.3666
P. huicundo	0.842833	-77.3669
P. huicundo	0.841222	-77.3625
P. huicundo	0.843778	-77.3992
P. huicundo	0.843417	-77.3991
P. huicundo	0.84325	-77.3669
P. huicundo	0.843694	-77.3992
P. huicundo	0.833083	-77.3511
P. huicundo	0.982	-77.295
P. huicundo	0.955222	-77.5809
P. huicundo	0.950611	-77.5796
P. huicundo	0.955556	-77.58
P. huicundo	1.705	-76.8289
P. huicundo	1.27139	-77.2292
P. huicundo	1.52306	-76.9367
P. huicundo	0.843333	-77.3658
P. huicundo	0.948889	-77.58
P. huicundo	0.981667	-77.2947
P. huicundo	0.8425	-77.3666
P. huicundo	1.69833	-76.8244
P. huicundo	0.952222	-77.5797
P. huicundo	0.981944	-77.2944
P. huicundo	0.950556	-77.5797
P. huicundo	0.951389	-77.5794
P. huicundo	0.955	-77.5811
P. huicundo	0.950833	-77.5794
P. huicundo	0.955278	-77.5806
P. huicundo	0.951944	-77.5797
P. huicundo	1.52333	-76.9367
P. huicundo	0.950833	-77.5797
P. huicundo	0.843889	-77.3989
P. huicundo	1.70472	-76.8286
P. huicundo	1.70111	-76.6936
P. huicundo	1.71083	-76.7
P. huicundo	0.955278	-77.5803
P. huicundo	0.951111	-77.5794
P. huicundo	1.27222	-77.2367
P. huicundo	1.12056	-77.215
P. huicundo	0.955278	-77.5811
P. huicundo	1.10389	-77.6736
P. huicundo	0.986667	-77.2953
P. huicundo	1.70028	-76.8272
P. huicundo	0.982222	-77.2947
P. huicundo	0.844167	-77.3986
P. huicundo	0.843333	-77.3669
P. huicundo	1.69917	-76.8272
P. huicundo	1.27111	-77.2392
P. huicundo	0.841944	-77.3664
P. huicundo	1.52278	-76.9367
P. huicundo	1.69972	-76.8272
P. huicundo	0.833056	-77.3514
P. huicundo	0.997778	-77.1811
P. huicundo	0.982222	-77.125
P. huicundo	0.982139	-77.125
P. huicundo	0.979842	-77.1379
P. huicundo	0.98329	-77.1262
P. hybotragus	3.61374	-76.9109
P. ignicolor	-0.376111	-78.0683
P. ignicolor	-0.386944	-78.0569
P. illotus	-0.066817	-78.6553
P. illotus	0.234927	-78.7253
P. illotus	0.0167	-78.8
P. illotus	-0.266667	-78.7667
P. illotus	0.0667	-78.6667
P. illotus	-0.0333	-78.8
P. illotus	0.863889	-78.0653
P. illotus	0.15	-78.75
P. illotus	0.02	-78.67
P. illotus	-0.55	-79.3667
P. illotus	0.2	-78.9667
P. illotus	-0.032222	-78.7614
P. imthurni	5.76917	-61.8172
P. imthurni	5.76917	-61.8172
P. incanus	-0.084871	-77.5855
P. incanus	-0.174326	-77.5968
P. incanus	-0.06285	-77.5788
P. incanus	-0.059313	-77.4043
P. incanus	-0.080945	-77.4636
P. incanus	-0.116667	-77.6167
P. incanus	-0.218611	-77.7319
P. incanus	-0.4	-78
P. incertus	10.4257	-66.8201
P. incomptus	-1.58456	-78.1469
P. incomptus	-1.43977	-78.0474
P. incomptus	-0.199167	-77.705
P. incomptus	-0.191667	-77.6997
P. incomptus	-0.1	-77.6
P. incomptus	-0.116667	-77.6167
P. incomptus	-0.218611	-77.7319
P. incomptus	0.083333	-77.6667
P. incomptus	-0.487604	-77.8711
P. infraguttatus	-5.75	-77.6583
P. insignitus	4.07424	-73.4915
P. insignitus	11.1321	-74.1554
P. insignitus	10.8759	-74.1607
P. insignitus	11.0761	-74.0808
P. insignitus	11.1107	-74.0451
P. insignitus	11.1018	-74.0449
P. insignitus	11.1107	-74.0451
P. insignitus	11.1091	-74.0727
P. insignitus	11.1203	-74.0585
P. insignitus	10.9047	-74.0025
P. insignitus	11.1128	-74.0565
P. insignitus	11.1073	-74.0486
P. ixalus	6.6784	-73.4429
P. ixalus	6.95339	-73.3184
P. jamescameroni	5.41167	-62.45
P. johannesdei	6.52843	-76.2741
P. johannesdei	5.24323	-76.0968
P. johannesdei	6.51281	-76.2735
P. johannesdei	6.55727	-76.2417
P. jorgevelosai	6.02946	-73.1092
P. jorgevelosai	7.15727	-72.9656
P. jorgevelosai	7.07605	-73.0709
P. jorgevelosai	7.12575	-72.9974
P. jorgevelosai	6.97436	-73.0339
P. jorgevelosai	7.04611	-72.0339
P. katoptroides	-4.45621	-78.8047
P. katoptroides	-1.48916	-78.0306
P. katoptroides	-1.44512	-78.1877
P. katoptroides	-1.56734	-78.1066
P. katoptroides	-1.42154	-78.0607
P. katoptroides	-2.06307	-78.1506
P. katoptroides	-1.57623	-78.0796
P. katoptroides	-4.56968	-78.9894
P. katoptroides	-1.46743	-78.0347
P. katoptroides	-1.66019	-77.8537
P. katoptroides	-4.14646	-77.4592
P. katoptroides	-0.597901	-77.4594
P. katoptroides	-1.48671	-78.0022
P. kelephas	5.49611	-75.8892
P. kelephas	4.75237	-76.2907
P. kelephas	4.75282	-76.2911
P. kelephas	4.75565	-76.2931
P. kelephas	4.75019	-76.2883
P. kirklandi	-0.4	-78
P. kuri	-3.08186	-79.6888
P. lacrimosus	-3.20333	-52.2064
P. lacrimosus	-7.63111	-72.6697
P. lacrimosus	-2.08218	-78.1545
P. lacrimosus	-0.884171	-77.7228
P. lacrimosus	-0.824923	-77.5817
P. lacrimosus	-3.9658	-73.4316
P. lacrimosus	-0.51	-76.38
P. lacrimosus	-0.9906	-77.7969
P. lacrimosus	-1.5	-77.3333
P. lacrimosus	-0.6925	-77.3111
P. lacrimosus	-1.5167	-78.0333
P. lacrimosus	-11.7856	-72.6992
P. lacrimosus	-0.7167	-77.3833
P. lacrimosus	-2.4833	-78.1333
P. lacrimosus	-2.06667	-76.95
P. lacrimosus	-1.5	-78.0333
P. lacrimosus	-1.0458	-77.7958
P. lacrimosus	-11.8825	-72.7778
P. lacrimosus	-1.4833	-77.9833
P. lacrimosus	-4.55	-78.18
P. lacrimosus	-1.46667	-77.9833
P. lacrimosus	-1.48333	-78
P. lacrimosus	-4.0375	-77.7444
P. lacrimosus	-3.92	-77.72
P. lacrimosus	-4.5	-78.17
P. lacrimosus	-1.4667	-77.8833
P. lacrimosus	-2.4833	-78.15
P. lacrimosus	-1.06667	-77.5333
P. lacrimosus	-13.1667	-71.4167
P. lacrimosus	-9.6	-74.9333
P. lacrimosus	-0.1	-77.6
P. lacrimosus	-0.166667	-77.6667
P. lacrimosus	0.05	-76.9667
P. lacrimosus	-1.46667	-77.9833
P. lacrimosus	0.0847	-76.8828
P. lacrimosus	-0.2	-77.4833
P. lacrimosus	-1.46667	-78.0833
P. lacrimosus	-10.25	-75.2333
P. lacrimosus	-0.4	-76.6167
P. lacrimosus	0.06361	-76.9925
P. lacrimosus	-0.25	-76.4333
P. lacrimosus	-1.48671	-78.0022
P. lacrimosus	-2.88008	-77.6714
P. lacrimosus	-0.466667	-76.9667
P. lacrimosus	-1.05341	-77.6022
P. latericius	-2.21212	-78.4376
P. laticlavius	0.097626	-78.8066
P. laticlavius	0.066382	-78.9334
P. laticlavius	0.062889	-78.5998
P. laticlavius	0.354522	-78.8661
P. laticlavius	-0.256667	-78.8472
P. laticlavius	1.16083	-77.98
P. lemur	7.15727	-75.4618
P. lemur	7.27206	-75.5152
P. lemur	7.08228	-75.486
P. lemur	5.4856	-75.0687
P. lemur	5.48429	-75.0571
P. lemur	6.1666	-75.0701
P. lemur	6.23553	-75.1355
P. lemur	6.29975	-75.1361
P. lemur	7.07592	-75.4217
P. lemur	6.98333	-75.1347
P. lemur	6.98778	-75.1433
P. lemur	6.80289	-75.1458
P. lemur	6.9806	-75.1353
P. lemur	6.96889	-75.1432
P. lemur	6.30444	-75.135
P. leucopus	0.6472	-77.525
P. leucopus	0.6453	-77.5286
P. leucopus	0.616667	-77.5833
P. leucopus	0.6528	-77.5319
P. leucopus	0.645833	-77.5347
P. leucopus	0.6472	-77.5386
P. leucopus	0.644444	-77.5183
P. leucopus	0.616667	-77.5833
P. leucopus	0.583333	-77.5167
P. leucorrhinus	-10.3458	-75.3559
P. lichenoides	5.50446	-75.1784
P. lichenoides	5.52038	-75.1622
P. limoncochensis	-1.00099	-77.8133
P. limoncochensis	-0.25	-76.4333
P. limoncochensis	-0.4	-76.6167
P. limoncochensis	0.05	-76.9667
P. limoncochensis	0.0847	-76.8828
P. limoncochensis	-0.2	-77.4833
P. llanganati	-0.938616	-77.9475
P. llanganati	-0.94595	-77.8772
P. llanganati	-0.626103	-77.9057
P. llanganati	-0.937016	-77.9498
P. llanganati	-0.634539	-77.8279
P. loustes	0.9	-78.1
P. macrummendozai	5.7453	-73.3793
P. macrummendozai	5.75078	-73.3752
P. macrummendozai	5.75032	-73.3751
P. macrummendozai	5.75067	-73.3752
P. macrummendozai	5.75	-73.3756
P. macrummendozai	5.75128	-73.3752
P. macrummendozai	5.75097	-73.3788
P. macrummendozai	5.75119	-73.3751
P. macrummendozai	5.74539	-73.3794
P. macrummendozai	5.75006	-73.3752
P. macrummendozai	5.75039	-73.3752
P. macrummendozai	5.75083	-73.3752
P. macrummendozai	5.7577	-73.4166
P. macrummendozai	5.74778	-73.3761
P. marcoreyesi	-1.43361	-78.3097
P. marcoreyesi	-1.4702	-78.4448
P. marcoreyesi	-1.44561	-78.4328
P. marcoreyesi	-1.44426	-78.4434
P. marcoreyesi	-1.44268	-78.4332
P. mars	5.38183	-75.8884
P. medemi	4.07396	-73.581
P. medemi	4.92813	-73.2272
P. medemi	4.10134	-73.3809
P. medemi	4.64745	-73.0427
P. medemi	4.65412	-73.0468
P. medemi	4.24524	-73.3991
P. medemi	4.64933	-73.0468
P. medemi	4.87819	-73.2534
P. medemi	4.87837	-73.2537
P. medemi	4.81378	-73.1519
P. medemi	1.03806	-75.7239
P. medemi	4.87043	-73.2682
P. medemi	4.8739	-73.2692
P. medemi	4.87569	-73.2706
P. medemi	4.866	-73.2522
P. medemi	4.15	-73.61
P. medemi	4.18233	-73.6175
P. medemi	4.29139	-73.5683
P. medemi	4.14358	-73.673
P. medemi	4.14346	-73.651
P. medemi	4.28978	-73.5682
P. medemi	5.15	-72.58
P. medemi	5.16044	-72.583
P. medemi	4.03087	-73.6827
P. medemi	5.83036	-72.0772
P. medemi	3.82671	-74.0767
P. medemi	4.07424	-73.4915
P. medemi	4.9226	-73.4113
P. medemi	5.17282	-72.5471
P. medemi	5.34751	-72.7207
P. medemi	5.33775	-72.3959
P. medemi	4.00929	-73.7802
P. medemi	2.00702	-74.0732
P. medemi	4.29414	-73.5956
P. medemi	4.85309	-73.1708
P. medemi	4.80011	-73.1831
P. medemi	4.85798	-73.2654
P. medemi	5.49674	-72.4246
P. medemi	5.60618	-72.3504
P. medemi	5.50542	-72.4339
P. medemi	5.50997	-72.4534
P. medemi	5.48355	-72.4281
P. medemi	5.43857	-72.4313
P. medemi	5.59223	-72.3528
P. medemi	5.52141	-72.4151
P. medemi	5.51978	-72.3844
P. medemi	5.51833	-72.4135
P. medemi	5.51957	-72.4078
P. medemi	5.51961	-72.3865
P. medemi	5.52166	-72.3853
P. medemi	5.51924	-72.4069
P. medemi	5.51772	-72.3842
P. medemi	5.5215	-72.3835
P. medemi	5.51845	-72.4132
P. medemi	5.51153	-72.4181
P. medemi	5.51946	-72.4329
P. medemi	5.51886	-72.3868
P. medemi	5.52246	-72.427
P. medemi	5.52466	-72.4269
P. medemi	5.5214	-72.4189
P. medemi	5.51762	-72.4081
P. medemi	5.51634	-72.3844
P. medemi	5.52022	-72.4072
P. medemi	4.85961	-73.2659
P. medemi	4.5213	-73.3543
P. medemi	4.517	-73.4403
P. medemi	4.52489	-73.4279
P. medemi	4.51194	-73.4246
P. medemi	4.51614	-73.4205
P. medemi	4.50961	-73.4201
P. medemi	4.50661	-73.4258
P. medemi	4.517	-73.4404
P. medemi	4.85863	-73.2658
P. medemi	4.84822	-73.2725
P. medemi	4.51639	-73.4335
P. medemi	4.88619	-73.2594
P. medemi	4.15125	-73.6611
P. medemi	5.42368	-72.5071
P. medemi	5.4611	-72.4821
P. medemi	5.4031	-72.4998
P. medemi	5.44427	-72.4788
P. medemi	5.39837	-72.4959
P. medemi	5.44436	-72.4779
P. medemi	5.46127	-72.4822
P. medemi	5.42397	-72.5082
P. medemi	5.40126	-72.4951
P. medemi	5.46125	-72.4822
P. medemi	5.40334	-72.4995
P. medemi	5.46314	-72.483
P. medemi	5.44439	-72.4791
P. medemi	5.46161	-72.4822
P. medemi	5.4045	-72.4989
P. medemi	5.42234	-72.5085
P. medemi	5.42268	-72.5081
P. medemi	5.40473	-72.4988
P. medemi	5.55238	-72.3227
P. medemi	4.47911	-73.4613
P. medemi	5.49928	-72.443
P. medemi	5.49803	-72.446
P. medemi	5.50156	-72.4482
P. medemi	4.15661	-73.6556
P. medemi	4.18656	-73.637
P. medemi	4.14278	-73.6825
P. medemi	4.15947	-73.6807
P. medemi	4.18906	-73.6116
P. medemi	4.13944	-73.6806
P. medemi	4.16167	-73.6878
P. medemi	4.19083	-73.6128
P. medemi	4.14306	-73.6794
P. medemi	4.13972	-73.6806
P. medemi	5.79278	-72.1628
P. medemi	5.80139	-72.2122
P. medemi	5.38833	-72.4858
P. medemi	5.37944	-72.5008
P. medemi	5.39694	-72.4875
P. medemi	5.4975	-72.4061
P. medemi	5.39083	-72.4894
P. medemi	5.50917	-72.41
P. medemi	5.38331	-72.4989
P. medemi	5.3875	-72.4783
P. medemi	5.50417	-72.4047
P. medemi	5.44972	-72.4561
P. medemi	5.80131	-72.2123
P. medemi	5.79283	-72.1626
P. medemi	5.25198	-72.8989
P. medemi	5.32911	-72.5458
P. medemi	4.1417	-73.625
P. medemi	4.17952	-73.6251
P. medemi	4.28454	-73.5855
P. medemi	4.15459	-73.8103
P. medemi	4.26178	-73.5962
P. medemi	4.75423	-73.3697
P. medemi	4.30034	-73.5937
P. medemi	4.1847	-73.6205
P. medemi	4.2865	-73.5844
P. medemi	4.9063	-73.2951
P. medemi	4.57623	-73.3497
P. medemi	4.27496	-73.5892
P. medemi	4.17287	-73.816
P. medemi	4.58104	-73.3514
P. medemi	4.57116	-73.346
P. medemi	4.56493	-73.3556
P. medemi	4.84794	-73.2713
P. medemi	4.70742	-73.3057
P. medemi	4.55411	-73.355
P. medemi	5.38908	-72.486
P. medemi	5.38488	-72.4774
P. medemi	5.49897	-72.3974
P. medemi	5.50178	-72.4482
P. medemi	5.50222	-72.4476
P. megalops	11.0907	-74.0332
P. megalops	11.0628	-74.1268
P. megalops	11.1107	-74.0451
P. megalops	11.1103	-74.0606
P. megalops	11.1275	-74.0351
P. megalops	11.1098	-74.046
P. megalops	10.9042	-73.9794
P. megalops	10.8964	-74.0309
P. megalops	11.1125	-74.0592
P. megalops	11.1068	-74.0627
P. megalops	11.0381	-73.9281
P. megalops	11.1073	-74.0486
P. megalops	10.906	-74.0464
P. megalops	10.898	-73.9928
P. megalops	10.9047	-74.0025
P. megalops	11.1031	-74.0809
P. megalops	11.1107	-74.0451
P. megalops	11.1203	-74.0585
P. megalops	11.1091	-74.0727
P. megalops	11.1128	-74.0565
P. megalops	11.0674	-73.9482
P. megalops	10.9062	-73.9949
P. megalops	10.9099	-73.9667
P. megalops	11.1001	-74.0833
P. megalops	10.8136	-73.7024
P. megalops	10.8237	-73.6238
P. megalops	11.0833	-73.9167
P. megalops	10.9046	-74.1729
P. metabates	-5.25	-78.45
P. mnionaetes	5.38019	-73.2541
P. mnionaetes	5.39256	-73.2491
P. mnionaetes	5.37903	-73.2543
P. mnionaetes	5.37894	-73.2542
P. mnionaetes	5.39258	-73.2491
P. mnionaetes	5.39656	-73.2411
P. mnionaetes	5.39331	-73.2512
P. mnionaetes	5.39153	-73.2403
P. mnionaetes	5.39308	-73.2315
P. mnionaetes	5.39314	-73.2508
P. mnionaetes	5.39278	-73.2494
P. mnionaetes	5.40944	-73.2214
P. mnionaetes	5.41389	-73.2236
P. mnionaetes	5.4125	-73.2272
P. mnionaetes	5.45167	-73.17
P. mnionaetes	5.46972	-73.1689
P. mnionaetes	5.46722	-73.0989
P. mnionaetes	5.41472	-73.2344
P. mnionaetes	5.75083	-73.3761
P. mnionaetes	5.75072	-73.376
P. mnionaetes	5.50725	-72.6961
P. modipeplus	-1.56986	-78.3736
P. modipeplus	-1.41667	-78.6667
P. modipeplus	-1.41667	-78.65
P. modipeplus	-1.5	-78.7
P. modipeplus	-1.51667	-78.7167
P. modipeplus	-1.45	-78.4333
P. modipeplus	-1.4	-78.4333
P. modipeplus	-1.4	-78.45
P. modipeplus	-1.4	-78.4167
P. modipeplus	-1.50904	-78.7333
P. modipeplus	-1.22507	-78.5436
P. modipeplus	0.038	-78.463
P. modipeplus	-0.2167	-78.5
P. modipeplus	-0.2667	-78.5667
P. molybrignus	5.24639	-76.0942
P. molybrignus	5.21472	-76.0828
P. molybrignus	5.24444	-76.0936
P. molybrignus	5.22667	-76.0886
P. molybrignus	5.22722	-76.0983
P. molybrignus	5.23917	-76.0742
P. molybrignus	5.23667	-76.0753
P. molybrignus	5.23472	-76.0928
P. molybrignus	5.23333	-76.05
P. molybrignus	5.23694	-76.075
P. molybrignus	5.21444	-76.0828
P. molybrignus	5.21528	-76.0822
P. molybrignus	5.22806	-76.0872
P. molybrignus	5.21556	-76.0822
P. molybrignus	5.2375	-76.075
P. molybrignus	5.21444	-76.0831
P. molybrignus	5.235	-76.0928
P. molybrignus	5.255	-76.1117
P. molybrignus	5.24472	-76.0936
P. molybrignus	5.2425	-76.08
P. molybrignus	5.21639	-76.0753
P. molybrignus	5.24	-76.0697
P. molybrignus	5.22694	-76.0861
P. molybrignus	5.22944	-76.0819
P. molybrignus	5.23556	-76.095
P. molybrignus	5.24306	-76.0794
P. molybrignus	5.215	-76.0825
P. molybrignus	5.24278	-76.0769
P. molybrignus	5.25028	-76.0819
P. molybrignus	5.24214	-76.0938
P. molybrignus	5.23245	-76.0357
P. molybrignus	4.752	-76.2905
P. molybrignus	5.40991	-76.0191
P. molybrignus	5.20196	-76.0487
P. molybrignus	5.41093	-76.0188
P. molybrignus	5.24238	-76.0946
P. molybrignus	3.48275	-76.6234
P. molybrignus	3.51005	-76.7248
P. molybrignus	3.4907	-76.6495
P. molybrignus	3.47946	-76.7231
P. molybrignus	4.0739	-76.3916
P. molybrignus	3.75152	-76.7377
P. molybrignus	4.75675	-76.2613
P. molybrignus	3.52695	-76.7151
P. molybrignus	3.35816	-76.6609
P. molybrignus	3.88412	-76.5739
P. molybrignus	3.51135	-76.7251
P. molybrignus	3.49269	-76.7198
P. muricatus	0.154574	-78.9225
P. muricatus	-0.959623	-79.3467
P. muricatus	0.343244	-78.6998
P. muricatus	0.299167	-78.6256
P. muricatus	0.294176	-78.6535
P. muricatus	-0.21339	-78.9202
P. muricatus	-0.374265	-78.9613
P. muricatus	0.029305	-78.8058
P. muricatus	-0.32821	-78.8861
P. muricatus	-0.366731	-78.9925
P. muricatus	0.265266	-78.9381
P. muricatus	-0.251111	-78.8461
P. muricatus	-0.25	-79.15
P. muricatus	-0.55	-79.3667
P. muricatus	-0.4333	-78.9667
P. muricatus	-0.254502	-78.8483
P. muricatus	-0.55	-79.3667
P. muricatus	-0.630104	-79.2715
P. muricatus	-0.264802	-78.8466
P. muricatus	-0.264202	-78.8472
P. myersi	2.53544	-76.2469
P. myersi	1.52728	-76.9392
P. myersi	1.71508	-76.7019
P. myersi	1.70106	-76.6937
P. myersi	1.52681	-76.9391
P. myersi	1.70486	-76.8289
P. myersi	1.27133	-77.2291
P. myersi	1.27528	-77.2426
P. myersi	1.52286	-76.9366
P. myersi	1.52167	-76.9361
P. myersi	1.53267	-76.9406
P. myersi	1.52314	-76.9368
P. myersi	1.53311	-76.9404
P. myersi	1.47567	-76.9462
P. myersi	1.46419	-76.9668
P. myersi	1.72081	-76.6983
P. myersi	1.27458	-77.2424
P. myersi	1.69972	-76.8272
P. myersi	1.70467	-76.8286
P. myersi	1.27531	-77.242
P. myersi	1.09936	-77.6737
P. myersi	1.09961	-77.6721
P. myersi	1.11917	-77.2196
P. myersi	1.27422	-77.2418
P. myersi	1.69733	-76.8246
P. myersi	1.11758	-77.2196
P. myersi	1.11972	-77.2191
P. myersi	1.27497	-77.2429
P. myersi	1.11903	-77.2198
P. myersi	0.998222	-77.1818
P. myersi	1.12011	-77.2152
P. myersi	1.11036	-77.6737
P. myersi	1.11911	-77.2192
P. myersi	1.10472	-77.6814
P. myersi	0.836778	-77.3591
P. myersi	0.836917	-77.3596
P. myersi	0.837139	-77.3598
P. myersi	0.965611	-77.2879
P. myersi	0.840889	-77.3626
P. myersi	0.84375	-77.3669
P. myersi	0.841472	-77.3627
P. myersi	0.974194	-77.2892
P. myersi	0.986944	-77.2951
P. myersi	0.981889	-77.2944
P. myersi	0.986975	-77.2952
P. myersi	1.70533	-76.8289
P. myersi	1.70722	-76.8295
P. myersi	1.70539	-76.829
P. myersi	1.535	-76.9414
P. myersi	1.69778	-76.8244
P. myersi	1.70583	-76.8291
P. myersi	1.53228	-76.9408
P. myersi	1.2745	-77.2421
P. myersi	1.27539	-77.2418
P. myersi	1.53275	-76.9407
P. myersi	1.27442	-77.242
P. myersi	0.841722	-77.3627
P. myersi	0.841972	-77.3627
P. myersi	0.841528	-77.3628
P. myersi	0.836861	-77.3592
P. myersi	0.836639	-77.3593
P. myersi	0.83725	-77.3599
P. myersi	0.836389	-77.359
P. myersi	0.842083	-77.3665
P. myersi	0.837083	-77.3597
P. myersi	0.966194	-77.2867
P. myersi	0.986639	-77.2955
P. myersi	0.977833	-77.2924
P. myersi	0.965833	-77.2874
P. myersi	1.12044	-77.2152
P. myersi	0.965833	-77.2877
P. myersi	0.974111	-77.2893
P. myersi	0.977667	-77.2928
P. myersi	1.11897	-77.2188
P. myersi	1.11919	-77.2194
P. myersi	1.12031	-77.2152
P. myersi	1.12042	-77.2113
P. myersi	0.965917	-77.2874
P. myersi	0.836417	-77.3591
P. myersi	0.965639	-77.2879
P. myersi	0.966028	-77.2869
P. myersi	1.11975	-77.2189
P. myersi	1.52631	-76.9383
P. myersi	0.837056	-77.3596
P. myersi	1.27533	-77.242
P. myersi	0.841222	-77.3625
P. myersi	0.842694	-77.3629
P. myersi	0.84225	-77.3627
P. myersi	0.974472	-77.2885
P. myersi	0.966056	-77.2873
P. myersi	0.974028	-77.2897
P. myersi	1.12078	-77.2154
P. myersi	0.986611	-77.2952
P. myersi	1.12058	-77.2153
P. myersi	1.12358	-77.2059
P. myersi	1.12408	-77.2058
P. myersi	1.11872	-77.2196
P. myersi	1.11892	-77.2191
P. myersi	1.11939	-77.2193
P. myersi	1.11958	-77.2193
P. myersi	1.52722	-76.9392
P. myersi	1.70528	-76.8289
P. myersi	0.977778	-77.2928
P. myersi	1.27528	-77.2425
P. myersi	0.841667	-77.3628
P. myersi	0.836667	-77.3592
P. myersi	1.53278	-76.9406
P. myersi	0.837222	-77.3597
P. myersi	0.841944	-77.3628
P. myersi	1.70111	-76.6936
P. myersi	1.52306	-76.9367
P. myersi	0.965833	-77.2878
P. myersi	0.966111	-77.2867
P. myersi	1.27444	-77.2419
P. myersi	1.12083	-77.2156
P. myersi	1.12056	-77.2114
P. myersi	1.11917	-77.2192
P. myersi	1.27528	-77.2419
P. myersi	1.12028	-77.2153
P. myersi	1.70583	-76.8292
P. myersi	1.10472	-77.6814
P. myersi	1.27417	-77.2419
P. myersi	1.09972	-77.6719
P. myersi	1.52278	-76.9367
P. myersi	1.69972	-76.8272
P. myersi	1.70722	-76.8294
P. myersi	0.974444	-77.2886
P. myersi	0.974167	-77.2892
P. myersi	1.11917	-77.2194
P. myersi	1.1175	-77.2197
P. myersi	1.11917	-77.2197
P. myersi	1.70472	-76.8289
P. myersi	1.12056	-77.2153
P. myersi	1.52694	-76.9392
P. myersi	1.27444	-77.2425
P. myersi	1.11889	-77.2189
P. myersi	0.998333	-77.1817
P. myersi	1.12361	-77.2058
P. myersi	0.841111	-77.3625
P. myersi	0.977778	-77.2925
P. myersi	0.974167	-77.2897
P. myersi	1.72083	-76.6983
P. myersi	0.986667	-77.2956
P. myersi	1.47556	-76.9461
P. myersi	0.836944	-77.3592
P. myersi	1.12	-77.2153
P. myersi	0.841944	-77.3664
P. myersi	1.12417	-77.2058
P. myersi	0.965556	-77.2878
P. myersi	0.985278	-77.1339
P. myersi	0.982222	-77.125
P. myersi	0.983889	-77.1292
P. myersi	0.976667	-77.1186
P. myersi	0.983889	-77.1281
P. myersi	0.976667	-77.1222
P. myersi	0.983889	-77.1283
P. myersi	0.98329	-77.1262
P. myersi	0.9832	-77.1261
P. myersi	2.00236	-76.7162
P. myersi	0.98538	-77.1339
P. myersi	0.982139	-77.125
P. myersi	0.9838	-77.1284
P. myersi	0.98369	-77.1277
P. myersi	0.98385	-77.1292
P. myersi	0.98379	-77.1284
P. myersi	0.98391	-77.1282
P. myersi	0.9832	-77.1201
P. myersi	0.98379	-77.1282
P. myersi	2.00194	-76.7161
P. myersi	2.00219	-76.7158
P. myersi	2.00192	-76.716
P. myersi	1.99878	-76.7124
P. myersi	1.98333	-76.721
P. myersi	1.99864	-76.7224
P. myersi	1.97628	-76.7107
P. myersi	1.97567	-76.7093
P. myersi	1.21359	-76.99
P. myersi	2.3423	-76.4333
P. nebulosus	-7.92175	-76.0685
P. nelsongalloi	-1.36688	-78.1324
P. nelsongalloi	-2.24778	-78.2769
P. nelsongalloi	-1.40083	-78.1867
P. nephophilus	-5.75	-77.6583
P. nephophilus	-6.2	-76.7333
P. nigrogriseus	-3.05	-78.5167
P. nigrogriseus	-3.03333	-78.55
P. nigrogriseus	-3.03333	-78.5417
P. nigrogriseus	-2.75	-78.5167
P. nigrogriseus	-3.01667	-78.6333
P. nigrogriseus	-1.43333	-78.1333
P. nigrogriseus	0.083333	-77.6667
P. nigrogriseus	-3.05342	-78.5189
P. nimbus	-3.02978	-78.5843
P. nimbus	-3.00008	-78.5096
P. obmutescens	3.31611	-75.9947
P. obmutescens	3.31611	-75.9936
P. obmutescens	3.31583	-76.0006
P. obmutescens	3.31617	-75.9947
P. obmutescens	3.31614	-75.9937
P. obmutescens	3.31586	-76.0005
P. obmutescens	4.07333	-76.5091
P. obmutescens	3.31614	-75.9954
P. obmutescens	3.31514	-75.9981
P. obmutescens	3.31611	-75.9937
P. obmutescens	3.31744	-75.9935
P. obmutescens	3.31611	-75.9936
P. obmutescens	3.57316	-76.5919
P. ocellatus	1.28944	-78.0822
P. ocellatus	1.0333	-78.2333
P. olivaceus	-11.8825	-72.7778
P. olivaceus	-11.8	-72.87
P. olivaceus	-12.83	-69.28
P. olivaceus	-13.1417	-69.6067
P. olivaceus	-11.8633	-72.7789
P. olivaceus	-11.87	-71.3
P. olivaceus	-17	-66
P. orcus	-3.9647	-73.4185
P. orphnolaimus	-1.07	-77.6
P. orphnolaimus	0.2333	-79.3667
P. orphnolaimus	0.0847	-76.8828
P. orphnolaimus	-0.46667	-76.9667
P. ortizi	0.841528	-77.3628
P. ortizi	0.841444	-77.3626
P. ortizi	1.27233	-77.2367
P. ortizi	1.12056	-77.2144
P. ortizi	0.978	-77.2926
P. ortizi	0.97775	-77.2926
P. ortizi	1.12381	-77.2061
P. ortizi	1.12047	-77.2139
P. ortizi	1.12036	-77.2115
P. ortizi	1.27103	-77.2391
P. ortizi	0.84225	-77.3627
P. ortizi	0.841722	-77.3627
P. ortizi	0.842083	-77.3665
P. ortizi	0.836861	-77.3592
P. ortizi	0.836611	-77.359
P. ortizi	0.981722	-77.2947
P. ortizi	0.974111	-77.2893
P. ortizi	1.12036	-77.2111
P. ortizi	0.837056	-77.3596
P. ortizi	0.84325	-77.3669
P. ortizi	0.843083	-77.3669
P. ortizi	0.836611	-77.3593
P. ortizi	0.842333	-77.3665
P. ortizi	0.842833	-77.3669
P. ortizi	0.842472	-77.3665
P. ortizi	0.977889	-77.2916
P. ortizi	0.833194	-77.3514
P. ortizi	0.982	-77.295
P. ortizi	1.1205	-77.2141
P. ortizi	1.12078	-77.2154
P. ortizi	1.11897	-77.2188
P. ortizi	0.977778	-77.2925
P. ortizi	0.843056	-77.3669
P. ortizi	0.842222	-77.3628
P. ortizi	0.841389	-77.3625
P. ortizi	1.12056	-77.2144
P. ortizi	1.11889	-77.2189
P. ortizi	0.977778	-77.2917
P. ortizi	1.27222	-77.2367
P. padiali	-3.97304	-73.4261
P. padiali	-3.96252	-73.442
P. padiali	-3.53417	-73.1819
P. padrecarlosi	7.14495	-73.0351
P. pahuma	0.026519	-78.6324
P. paquishae	-3.8845	-78.4855
P. pardalinus	-11.2684	-75.6579
P. pastazensis	-1.24641	-78.3285
P. pastazensis	-1.5716	-78.5438
P. pastazensis	-1.4	-78.4167
P. pastazensis	-1.38333	-78.3
P. pataikos	-6.79167	-77.8667
P. paulodutrai	-15.1825	-39.3454
P. paulodutrai	-14.7858	-39.2803
P. paulodutrai	-13.0008	-38.5084
P. paulodutrai	-13.0008	-38.5085
P. paulodutrai	-13.0008	-38.5085
P. paulodutrai	-13.0008	-38.5084
P. paulodutrai	-12.5469	-38.7122
P. paulodutrai	-12.5475	-38.7122
P. paulodutrai	-13.9453	-39.1042
P. paulodutrai	-12.5333	-38.7167
P. paululus	-2.06667	-76.95
P. paululus	-1.91667	-77.2333
P. paululus	-0.25	-76.4333
P. paululus	-1.05341	-77.6022
P. paululus	-0.993799	-77.8129
P. percnopterus	-3.9	-78.42
P. percnopterus	-3.88	-78.42
P. percnopterus	-6.29167	-77.4667
P. percnopterus	-5.25	-78.45
P. petersi	-1.45878	-78.0694
P. petersi	-1.35721	-78.0562
P. petersi	-0.25582	-77.8594
P. petersi	-1.34994	-78.0036
P. petersi	-0.127302	-77.5242
P. petersi	-1.53729	-78.1455
P. petersi	-1.41037	-78.0946
P. petersi	1.624	-75.9013
P. petersi	1.62406	-75.9013
P. petersi	1.65425	-75.9116
P. petersi	1.65528	-75.9076
P. petersi	1.65586	-75.9074
P. petersi	1.69803	-75.9024
P. petersi	0.466667	-77.5614
P. petersi	-1.3969	-78.4228
P. petersi	0.45	-77.5
P. petersi	-0.218611	-77.7319
P. petersi	-0.3667	-78.1333
P. petersi	-1.46667	-77.9833
P. petersi	-0.191667	-77.6997
P. petersi	-0.116667	-77.6167
P. petersi	-0.218611	-77.7319
P. phalarus	4.75565	-76.2931
P. phalarus	4.75282	-76.2911
P. phalarus	4.7444	-76.297
P. phragmipleuron	6.52519	-76.0899
P. phragmipleuron	6.47449	-76.2201
P. piceus	4.21628	-75.7313
P. piceus	4.81714	-75.2788
P. piceus	4.31367	-75.6366
P. piceus	4.97475	-75.3869
P. piceus	5.1175	-75.3881
P. piceus	5.17222	-75.3503
P. piceus	5.09167	-75.4514
P. piceus	4.46647	-75.4885
P. piceus	4.47558	-75.498
P. piceus	4.4695	-75.4854
P. piceus	4.46894	-75.4902
P. piceus	4.47531	-75.4981
P. piceus	4.47322	-75.4892
P. piceus	4.47178	-75.4891
P. piceus	4.47067	-75.486
P. piceus	4.63403	-75.4556
P. piceus	4.4682	-75.5915
P. piceus	4.71011	-75.4878
P. piceus	4.43536	-75.6192
P. piceus	3.52631	-76.1071
P. piceus	3.52464	-76.1099
P. piceus	3.52453	-76.1083
P. piceus	3.52439	-76.1088
P. piceus	3.52483	-76.1047
P. piceus	3.51817	-76.0998
P. piceus	3.51767	-76.0988
P. piceus	3.52383	-76.1047
P. piceus	3.52353	-76.1184
P. piceus	3.52897	-76.1054
P. piceus	3.52392	-76.1042
P. piceus	3.52328	-76.1154
P. piceus	3.53142	-76.1063
P. piceus	4.47796	-75.5633
P. piceus	5.08444	-75.2936
P. piceus	4.60481	-75.3319
P. piceus	5.7	-75.249
P. piceus	4.50388	-75.5551
P. piceus	5.0658	-75.3174
P. piceus	5.0476	-75.2929
P. piceus	6.35086	-75.6393
P. piceus	4.6073	-75.3467
P. piceus	3.54236	-76.0743
P. piceus	3.52067	-76.1037
P. piceus	3.98735	-76.0646
P. piceus	3.26075	-76.1218
P. piceus	4.10011	-75.8077
P. piceus	4.20567	-75.5993
P. piceus	3.78138	-75.6196
P. piceus	6.64083	-75.6656
P. piceus	6.63806	-75.6636
P. piceus	6.78533	-75.6712
P. piceus	6.63797	-75.6634
P. piceus	6.6277	-75.6878
P. piceus	6.61933	-75.6462
P. piceus	6.60556	-75.6667
P. pinchaque	-1.46368	-78.1995
P. pinguis	-7	-78.2
P. platychilus	5.25667	-76.1108
P. platychilus	5.23333	-76.05
P. platychilus	6.79872	-76.251
P. platychilus	3.35193	-76.6562
P. platychilus	3.52695	-76.7151
P. platychilus	3.51135	-76.7251
P. platychilus	3.48025	-76.7234
P. polychrus	6.75973	-76.3061
P. polychrus	6.5456	-76.2939
P. polychrus	6.51281	-76.2735
P. polychrus	6.4562	-76.2887
P. proserpens	-3.02222	-78.4667
P. proserpens	-3.03333	-78.5333
P. proserpens	-3.03333	-78.5417
P. proserpens	-3.03333	-78.55
P. proserpens	-3.05	-78.5167
P. proserpens	-3.88	-78.42
P. proserpens	-3.483	-78.233
P. pseudoacuminatus	-3.22217	-78.4382
P. pseudoacuminatus	-0.595812	-77.8736
P. pseudoacuminatus	-0.59781	-77.8918
P. pseudoacuminatus	0.05	-76.9667
P. pseudoacuminatus	0.0847	-76.8828
P. pseudoacuminatus	-0.2	-77.4833
P. pseudoacuminatus	-0.05	-77.1833
P. pseudoacuminatus	-1.58333	-77.75
P. pseudoacuminatus	-0.4	-76.6167
P. pseudoacuminatus	0.06361	-76.9925
P. pseudoacuminatus	-0.25	-76.4333
P. pseudoacuminatus	-1.9167	-77
P. pseudoacuminatus	-1.05341	-77.6022
P. pteridophilus	0.355536	-78.7029
P. pteridophilus	0.316059	-78.6806
P. pteridophilus	0.25243	-78.6596
P. pteridophilus	0.228253	-78.7163
P. pteridophilus	0.285082	-78.6945
P. pteridophilus	0.30178	-78.7197
P. pteridophilus	0.271614	-78.608
P. pteridophilus	0.207972	-78.6655
P. pteridophilus	0.350694	-78.717
P. pteridophilus	0.187203	-78.7522
P. pteridophilus	0.259171	-78.6303
P. pteridophilus	0.0167	-78.8
P. pteridophilus	-0.0025	-78.6594
P. pteridophilus	-0.265278	-78.8478
P. pugnax	-0.484167	-77.8689
P. pugnax	0.575	-77.5114
P. pugnax	0.596944	-77.4903
P. pugnax	0.65	-77.4981
P. pugnax	-0.116667	-77.6167
P. pugnax	-0.133333	-77.6333
P. pugnax	-0.120101	-77.6189
P. pulchridormientes	-9.37	-75.99
P. quicato	3.52508	-76.108
P. quicato	3.52453	-76.1083
P. quicato	3.52483	-76.1047
P. quicato	3.52353	-76.1184
P. quicato	3.52897	-76.1054
P. quicato	3.52328	-76.1154
P. racemus	4.07919	-75.8504
P. racemus	4.47558	-75.498
P. racemus	4.47531	-75.4981
P. racemus	4.46894	-75.4902
P. racemus	4.47319	-75.4944
P. racemus	4.46647	-75.4885
P. racemus	4.47503	-75.4982
P. racemus	4.47425	-75.4939
P. racemus	4.46903	-75.4954
P. racemus	4.47458	-75.4977
P. racemus	4.47394	-75.4942
P. racemus	4.47406	-75.494
P. racemus	3.53694	-76.0783
P. racemus	4.61611	-75.4192
P. racemus	4.44556	-75.5769
P. racemus	4.61	-75.4317
P. racemus	4.36639	-75.5942
P. racemus	4.37028	-75.5975
P. racemus	4.37194	-75.5989
P. racemus	3.53706	-76.0782
P. racemus	4.44542	-75.5759
P. racemus	4.61597	-75.4191
P. racemus	4.61622	-75.419
P. racemus	4.38242	-75.6039
P. racemus	4.07333	-76.5091
P. racemus	4.4435	-75.5791
P. racemus	4.62534	-75.2223
P. racemus	4.62458	-75.225
P. racemus	4.00297	-75.7978
P. racemus	3.99997	-75.8004
P. racemus	4.00106	-75.798
P. racemus	4.00058	-75.7979
P. racemus	4.00425	-75.7975
P. racemus	4.00142	-75.7979
P. racemus	4.00342	-75.7971
P. racemus	3.80833	-76.1082
P. racemus	3.71692	-76.1185
P. racemus	4.03537	-75.8889
P. racemus	4.83436	-76.1769
P. racemus	3.61374	-76.9109
P. racemus	3.71137	-76.108
P. racemus	4.43219	-75.5796
P. racemus	4.36953	-75.5884
P. racemus	4.431	-75.5805
P. racemus	4.44578	-75.5769
P. racemus	4.43436	-75.5777
P. racemus	4.61792	-75.421
P. racemus	4.36875	-75.5889
P. racemus	4.36642	-75.5926
P. racemus	4.61817	-75.4222
P. racemus	4.61739	-75.4186
P. racemus	4.61661	-75.4186
P. racemus	4.37242	-75.5991
P. racemus	4.36653	-75.5943
P. racemus	4.61614	-75.4193
P. racemus	4.37036	-75.5974
P. racemus	4.37081	-75.5979
P. ramagii	-8.35917	-36.0252
P. ramagii	-8.69634	-35.8592
P. ramagii	-7.92378	-35.165
P. ramagii	-7.13498	-34.8618
P. ramagii	-17.0171	-39.3586
P. ramagii	-12.3396	-37.9563
P. ramagii	-8.05417	-34.8808
P. ramagii	-6.97108	-35.747
P. ramagii	-7.22872	-34.9283
P. ramagii	-6.96732	-35.7498
P. ramagii	-8.69635	-35.8557
P. ramagii	-9.21928	-35.8789
P. ramagii	-9.21927	-35.8789
P. ramagii	-6.07574	-35.177
P. ramagii	-7.14	-34.86
P. ramagii	-12.5681	-38.0357
P. ramagii	-8.28333	-35.9667
P. renjiforum	4.44944	-74.3097
P. renjiforum	4.56611	-74.3681
P. renjiforum	4.61614	-74.3514
P. renjiforum	4.61667	-74.35
P. renjiforum	3.9285	-74.4021
P. renjiforum	3.92748	-74.4009
P. renjiforum	3.9178	-74.3943
P. renjiforum	3.9238	-74.3953
P. renjiforum	4.21535	-74.3037
P. renjiforum	4.21333	-74.2937
P. renjiforum	4.21491	-74.3038
P. renjiforum	4.56139	-74.3514
P. renjiforum	3.92861	-74.4019
P. renjiforum	3.87521	-74.5151
P. repens	1.5542	-76.9023
P. restrepoi	4.74777	-76.2993
P. restrepoi	4.75305	-76.2911
P. restrepoi	4.75092	-76.2896
P. restrepoi	4.75565	-76.2931
P. restrepoi	6.79872	-76.251
P. restrepoi	6.7846	-76.2797
P. restrepoi	4.82435	-76.1501
P. restrepoi	4.75	-76.3
P. restrepoi	4.74417	-76.3044
P. restrepoi	4.77633	-76.2028
P. restrepoi	4.1752	-76.2952
P. restrepoi	4.78158	-76.2208
P. restrepoi	4.82748	-76.1669
P. restrepoi	4.75	-76.2833
P. restrepoi	4.81552	-76.1726
P. restrepoi	4.74472	-76.2997
P. restrepoi	4.74417	-76.3044
P. restrepoi	4.7444	-76.297
P. restrepoi	4.75675	-76.2613
P. restrepoi	4.74162	-76.2961
P. rhodostichus	-4.13739	-77.5167
P. rhodostichus	-6.2	-76.7333
P. rivasi	10.5877	-72.8186
P. riveroi	10.3819	-67.6188
P. riveroi	10.3494	-67.6844
P. roni	-2.07456	-78.2154
P. roni	-2.07391	-78.216
P. rosadoi	0.98361	-79.5479
P. rosadoi	0.039215	-79.174
P. rosadoi	0.295008	-78.948
P. rosadoi	-0.25	-79.15
P. rosadoi	0.745556	-78.925
P. roseus	3.57656	-76.8803
P. roseus	3.9295	-76.6699
P. roseus	5.70472	-76.4403
P. roseus	5.74306	-76.5383
P. roseus	5.35305	-76.5868
P. roseus	5.7679	-76.7182
P. ruedai	5.49611	-75.8892
P. ruedai	5.24214	-76.0938
P. ruedai	5.24238	-76.0946
P. ruedai	6.783	-76.281
P. ruedai	5.24323	-76.0968
P. ruedai	6.78193	-76.2656
P. ruedai	6.79808	-76.2514
P. ruedai	6.51281	-76.2735
P. ruedai	6.7846	-76.2797
P. ruedai	6.79872	-76.251
P. ruedai	5.23213	-76.0362
P. rufioculis	-3.9	-78.42
P. rufioculis	-3.88	-78.42
P. ruthveni	11.081	-74.1443
P. ruthveni	11.1275	-74.0351
P. ruthveni	10.8964	-74.0309
P. ruthveni	10.9023	-73.9816
P. ruthveni	10.906	-74.0464
P. ruthveni	10.9042	-73.9794
P. ruthveni	11.1124	-74.07
P. ruthveni	11.1203	-74.0585
P. ruthveni	10.9012	-73.9845
P. ruthveni	11.1128	-74.0565
P. sanctaemartae	11.0123	-74.1776
P. sanctaemartae	11.0281	-74.1845
P. sanctaemartae	10.8527	-74.0396
P. sanctaemartae	11.1492	-74.1236
P. sanctaemartae	11.1129	-74.1653
P. sanctaemartae	11.0883	-74.1069
P. sanctaemartae	11.079	-74.0291
P. sanctaemartae	11.07	-74.0429
P. sanctaemartae	11.0435	-74.1682
P. sanctaemartae	11.1107	-74.0451
P. sanctaemartae	11.1103	-74.0606
P. sanctaemartae	10.8958	-74.0349
P. sanctaemartae	11.1073	-74.0486
P. sanctaemartae	11.1088	-74.0432
P. sanctaemartae	11.0381	-73.9281
P. sanctaemartae	11.1275	-74.0351
P. sanctaemartae	11.1068	-74.0627
P. sanctaemartae	10.9003	-73.9985
P. sanctaemartae	11.1124	-74.07
P. sanctaemartae	10.906	-74.0464
P. sanctaemartae	11.1203	-74.0585
P. sanctaemartae	10.9012	-73.9845
P. sanctaemartae	11.1128	-74.0565
P. sanctaemartae	11.1031	-74.0809
P. sanctaemartae	11.1107	-74.0451
P. sanctaemartae	10.9047	-74.0025
P. sanctaemartae	10.9099	-73.9667
P. sanctaemartae	10.9062	-73.9949
P. sanctaemartae	11.0833	-73.9167
P. sanguineus	6.71722	-76.5453
P. sanguineus	6.71861	-76.5611
P. sanguineus	4.75282	-76.2911
P. sanguineus	7.01667	-76.4
P. sanguineus	4.75019	-76.2883
P. sanguineus	5.41006	-76.0417
P. sanguineus	5.41895	-76.0484
P. sanguineus	5.45972	-76.0668
P. sanguineus	6.7818	-76.2804
P. sanguineus	6.741	-76.336
P. sanguineus	6.78193	-76.2656
P. sanguineus	6.53802	-76.3035
P. sanguineus	6.78193	-76.266
P. sanguineus	6.74833	-76.3338
P. sanguineus	6.54623	-76.328
P. sanguineus	6.5456	-76.2939
P. sanguineus	6.75973	-76.3061
P. sanguineus	6.59738	-76.3264
P. sanguineus	5.69152	-77.0078
P. scolodiscus	0.266444	-78.7788
P. scolodiscus	0.334905	-78.7185
P. scolodiscus	0.236729	-78.7077
P. scolodiscus	0.398442	-78.6086
P. scolodiscus	0.233162	-78.7693
P. scolodiscus	0.338272	-78.7145
P. scolodiscus	0.323401	-78.7055
P. scolodiscus	0.207578	-78.7687
P. scolodiscus	1.0333	-78.2333
P. scolodiscus	1.16083	-77.98
P. scolodiscus	0.9	-78.1
P. scopaeus	3.97461	-75.7777
P. scopaeus	3.9757	-75.7779
P. scopaeus	3.97568	-75.778
P. scopaeus	4.19778	-75.6019
P. scopaeus	4.24306	-75.5567
P. scopaeus	4.3025	-75.6061
P. scopaeus	3.9009	-75.6952
P. scopaeus	4.09517	-75.8047
P. scopaeus	4.20381	-75.5786
P. scopaeus	4.19764	-75.5852
P. scopaeus	4.24294	-75.5569
P. scopaeus	4.24294	-75.5567
P. scopaeus	4.24297	-75.5567
P. serendipitus	-5.72361	-77.8958
P. signifer	6.31972	-76.1383
P. silverstonei	4.81026	-76.3203
P. silverstonei	4.83875	-76.3162
P. silverstonei	4.7541	-76.2966
P. silverstonei	4.75497	-76.293
P. silverstonei	4.75305	-76.2911
P. silverstonei	4.75326	-76.2915
P. silverstonei	4.1752	-76.2952
P. silverstonei	4.7479	-76.2998
P. silverstonei	4.74947	-76.3032
P. silverstonei	3.52695	-76.7151
P. silverstonei	4.83436	-76.1769
P. silverstonei	4.7444	-76.297
P. silverstonei	4.74417	-76.3044
P. silverstonei	3.47946	-76.7231
P. simoteriscus	4.46589	-75.4884
P. simoteriscus	4.4695	-75.4854
P. simoteriscus	4.47025	-75.4956
P. simoteriscus	4.47067	-75.486
P. simoteriscus	4.24306	-75.5567
P. simoteriscus	4.3025	-75.6061
P. simoteriscus	4.97206	-75.3844
P. simoteriscus	5.0658	-75.3174
P. simoteriscus	4.61808	-75.4219
P. simoteriscus	4.61811	-75.4203
P. simoteriscus	4.61622	-75.4192
P. simoteriscus	4.61661	-75.4186
P. simoteriscus	4.61597	-75.4191
P. simoteriscus	4.61622	-75.419
P. simoteriscus	4.20375	-75.5786
P. simoteriscus	4.20567	-75.5801
P. simoteriscus	4.19206	-75.5916
P. simoteriscus	4.19237	-75.5918
P. simoteriscus	4.24294	-75.5902
P. simoteriscus	4.24294	-75.5569
P. simoteriscus	4.24297	-75.5567
P. spilogaster	6.00946	-73.2218
P. stictus	5.23096	-75.3869
P. stictus	5.22695	-75.3808
P. susaguae	5.05861	-74.0197
P. tayrona	11.0488	-74.0404
P. tayrona	11.1456	-74.0291
P. tayrona	11.1654	-74.0281
P. tayrona	11.0019	-74.0393
P. tayrona	11.0763	-74.0935
P. tayrona	11.0014	-74.0354
P. tayrona	11.102	-74.0985
P. tayrona	11.1889	-74.0881
P. tayrona	11.1035	-74.1646
P. tayrona	10.906	-74.0464
P. tayrona	11.0381	-73.9281
P. tayrona	11.1091	-74.0727
P. tayrona	11.1203	-74.0585
P. tayrona	10.9047	-74.0025
P. tayrona	11.1128	-74.0565
P. tayrona	10.9012	-73.9845
P. tenebrionis	-0.5917	-79.3611
P. tenebrionis	-0.626667	-79.2692
P. tenebrionis	-0.25	-79.15
P. tenebrionis	-0.55	-79.3667
P. tenebrionis	-0.55	-79.3667
P. tenebrionis	-0.296202	-79.0603
P. tenebrionis	-0.630104	-79.2715
P. guaiquinimensis	5.9	-63.4667
P. torrenticola	5.50222	-75.1258
P. torrenticola	5.51474	-75.0628
P. torrenticola	5.52038	-75.1622
P. trachyblepharis	-1.41719	-78.2087
P. trachyblepharis	-1.41737	-78.208
P. trachyblepharis	-1.4088	-78.1928
P. trachyblepharis	-1.40733	-78.0658
P. trachyblepharis	-1.43196	-78.0778
P. trachyblepharis	-1.1	-77.92
P. trachyblepharis	-1.4	-78.2
P. trachyblepharis	-1.5	-77.95
P. trachyblepharis	-1.46667	-77.9833
P. trachyblepharis	-1.73333	-77.4833
P. trachyblepharis	-1.58333	-77.75
P. trachyblepharis	-1.46667	-78.0833
P. trachyblepharis	-1.5	-77.9333
P. trachyblepharis	-1.58671	-77.8855
P. trachyblepharis	-1.48671	-78.0022
P. trachyblepharis	-1.54101	-77.9406
P. trachyblepharis	0.05	-76.9667
P. trachyblepharis	-2.57213	-76.7449
P. trachyblepharis	-0.995596	-77.813
P. trachyblepharis	-3.483	-78.233
P. trachyblepharis	-4.283	-78.633
P. tribulosus	5.76598	-75.2563
P. tribulosus	5.59671	-75.0947
P. tribulosus	5.4605	-75.1106
P. tribulosus	5.45447	-75.1257
P. tribulosus	5.45992	-75.1108
[truncated: 7,238 more rows]
