# Supplementary material for: Ecological and evolutionary trends of body size in Pristimantis frogs, the world's most diverse vertebrate genus
Source: Sci Rep. 2022 Oct 27;12:18106. doi: 10.1038/s41598-022-22181-5 (PMC9613995; doi:10.1038/s41598-022-22181-5)
Supplement: Supplementary file 6 — Supplementary Table S5. [file 41598_2022_22181_MOESM6_ESM.xlsx]

## Sheet: Hoja1
Table S5. Pearson's correlation coefficients of the relationship between environmental variables.
Environmental variables	AnnualPET	Aridity	Moisture	Continenta	DEM	BIO1	BIO2	BIO3	BIO4	BIO5	BIO6	BIO7	BIO8	BIO9	BIO10	BIO11	BIO12	BIO13	BIO14	BIO15	BIO16	BIO17	BIO18	BIO19
AnnualPET	1	0.24	-0.03	0.36	-0.91	0.93	0.32	-0.21	0.34	0.95	0.9	0.38	0.93	0.93	0.93	0.93	0.5	0.49	0.26	0.12	0.55	0.26	0.28	0.38
Aridity	0.24	1	-0.44	0.36	-0.19	0.19	0.18	-0.3	0.34	0.22	0.16	0.29	0.21	0.18	0.21	0.19	-0.3	-0.04	-0.61	0.71	-0.02	-0.63	-0.27	-0.3
Moisture	-0.03	-0.44	1	-0.05	-0.14	0.13	-0.31	-0.05	0.01	0.09	0.17	-0.26	0.12	0.14	0.13	0.13	0.57	0.52	0.42	-0.1	0.51	0.46	0.4	0.47
Continenta	0.36	0.36	-0.05	1	-0.43	0.4	0.21	-0.8	0.92	0.44	0.32	0.53	0.41	0.38	0.43	0.37	0.11	0.2	-0.1	0.29	0.25	-0.15	-0.04	-0.03
DEM	-0.91	-0.19	-0.14	-0.43	1	-0.99	-0.04	0.37	-0.43	-0.98	-0.98	-0.19	-0.99	-0.99	-0.99	-0.99	-0.64	-0.65	-0.33	-0.15	-0.7	-0.33	-0.39	-0.46
BIO1	0.93	0.19	0.13	0.4	-0.99	1	0.1	-0.33	0.41	0.99	0.99	0.22	1	1	1	1	0.63	0.63	0.32	0.14	0.68	0.33	0.37	0.47
BIO2	0.32	0.18	-0.31	0.21	-0.04	0.1	1	0.05	0.2	0.2	-0.03	0.91	0.11	0.08	0.1	0.08	-0.19	-0.25	-0.07	-0.07	-0.2	-0.12	-0.22	-0.23
BIO3	-0.21	-0.3	-0.05	-0.8	0.37	-0.33	0.05	1	-0.85	-0.35	-0.27	-0.36	-0.33	-0.32	-0.35	-0.3	-0.17	-0.24	0.02	-0.24	-0.29	0.07	0.04	-0.08
BIO4	0.34	0.34	0.01	0.92	-0.43	0.41	0.2	-0.85	1	0.45	0.33	0.54	0.43	0.39	0.44	0.37	0.15	0.23	-0.08	0.29	0.28	-0.12	0.01	-0.01
BIO5	0.95	0.22	0.09	0.44	-0.98	0.99	0.2	-0.35	0.45	1	0.97	0.33	0.99	0.99	0.99	0.99	0.6	0.6	0.3	0.14	0.65	0.3	0.33	0.43
BIO6	0.9	0.16	0.17	0.32	-0.98	0.99	-0.03	-0.27	0.33	0.97	1	0.08	0.99	0.99	0.99	0.99	0.66	0.67	0.34	0.13	0.7	0.35	0.4	0.51
BIO7	0.38	0.29	-0.26	0.53	-0.19	0.22	0.91	-0.36	0.54	0.33	0.08	1	0.23	0.2	0.23	0.19	-0.11	-0.14	-0.08	0.03	-0.07	-0.15	-0.22	-0.19
BIO8	0.93	0.21	0.12	0.41	-0.99	1	0.11	-0.33	0.43	0.99	0.99	0.23	1	0.99	1	1	0.62	0.62	0.31	0.15	0.67	0.31	0.38	0.44
BIO9	0.93	0.18	0.14	0.38	-0.99	1	0.08	-0.32	0.39	0.99	0.99	0.2	0.99	1	1	1	0.65	0.64	0.34	0.12	0.69	0.35	0.35	0.51
BIO10	0.93	0.21	0.13	0.43	-0.99	1	0.1	-0.35	0.44	0.99	0.99	0.23	1	1	1	1	0.63	0.63	0.31	0.15	0.68	0.31	0.36	0.46
BIO11	0.93	0.19	0.13	0.37	-0.99	1	0.08	-0.3	0.37	0.99	0.99	0.19	1	1	1	1	0.63	0.64	0.33	0.13	0.68	0.34	0.37	0.48
BIO12	0.5	-0.3	0.57	0.11	-0.64	0.63	-0.19	-0.17	0.15	0.6	0.66	-0.11	0.62	0.65	0.63	0.63	1	0.89	0.74	-0.2	0.91	0.79	0.67	0.83
BIO13	0.49	-0.04	0.52	0.2	-0.65	0.63	-0.25	-0.24	0.23	0.6	0.67	-0.14	0.62	0.64	0.63	0.64	0.89	1	0.44	0.2	0.97	0.49	0.62	0.71
BIO14	0.26	-0.61	0.42	-0.1	-0.33	0.32	-0.07	0.02	-0.08	0.3	0.34	-0.08	0.31	0.34	0.31	0.33	0.74	0.44	1	-0.65	0.47	0.98	0.54	0.63
BIO15	0.12	0.71	-0.1	0.29	-0.15	0.14	-0.07	-0.24	0.29	0.14	0.13	0.03	0.15	0.12	0.15	0.13	-0.2	0.2	-0.65	1	0.18	-0.65	-0.01	-0.29
BIO16	0.55	-0.02	0.51	0.25	-0.7	0.68	-0.2	-0.29	0.28	0.65	0.7	-0.07	0.67	0.69	0.68	0.68	0.91	0.97	0.47	0.18	1	0.51	0.67	0.7
BIO17	0.26	-0.63	0.46	-0.15	-0.33	0.33	-0.12	0.07	-0.12	0.3	0.35	-0.15	0.31	0.35	0.31	0.34	0.79	0.49	0.98	-0.65	0.51	1	0.57	0.69
BIO18	0.28	-0.27	0.4	-0.04	-0.39	0.37	-0.22	0.04	0.01	0.33	0.4	-0.22	0.38	0.35	0.36	0.37	0.67	0.62	0.54	-0.01	0.67	0.57	1	0.32
BIO19	0.38	-0.3	0.47	-0.03	-0.46	0.47	-0.23	-0.08	-0.01	0.43	0.51	-0.19	0.44	0.51	0.46	0.48	0.83	0.71	0.63	-0.29	0.7	0.69	0.32	1
