# Supplementary material for: Ecological and evolutionary trends of body size in Pristimantis frogs, the world's most diverse vertebrate genus
Source: Sci Rep. 2022 Oct 27;12:18106. doi: 10.1038/s41598-022-22181-5 (PMC9613995; doi:10.1038/s41598-022-22181-5)
Supplement: Supplementary file 7 — Supplementary Table S6. [file 41598_2022_22181_MOESM7_ESM.xlsx]

## Sheet: Hoja1
Table S6. Results of the multimodel inference for males, females, and SSD with the importance values of all the environmental variables analyzed.
SSD	Estimate	Std. Error	z value	Pr(>|z|)	ci.lb	ci.ub	Importance
(Intercept)	0.3422	0.0074	46.3321	0	0.3278	0.3567	1
LOGBIO1_Scale	0.0434	0.0113	3.8356	0.0001	0.0212	0.0656	0.998
LOGBIO4_Scale	-0.0079	0.0101	-0.7815	0.4345	-0.0277	0.0119	0.5372
LOGBIO12_Scale	0.0043	0.0075	0.5695	0.569	-0.0104	0.0189	0.3882
LOGDEM_1_Scale	0.0046	0.0086	0.5404	0.5889	-0.0122	0.0214	0.3698
LOGBIO3_Scale	0.0011	0.0051	0.2062	0.8366	-0.009	0.0111	0.3386
LOGBIO15_Scale	-0.0015	0.0037	-0.4086	0.6828	-0.0087	0.0057	0.3093
LOGBIO2_Scale	-0.0008	0.0032	-0.2369	0.8127	-0.007	0.0055	0.2881
LOGMoisture_1_Scale	0.0004	0.0026	0.1626	0.8709	-0.0046	0.0055	0.2716
Males	Estimate	Std. Error	z value	Pr(>|z|)	ci.lb	ci.ub	Importance
(Intercept)	1.3811	0.005	277.748	0	1.3713	1.3908	1
LOGBIO15_Scale	0.0199	0.0053	3.7711	0.0002	0.0096	0.0302	0.997
LOGDEM_1_Scale	-0.0156	0.0118	-1.3236	0.1856	-0.0386	0.0075	0.7814
LOGBIO1_Scale	-0.0138	0.0116	-1.1887	0.2345	-0.0365	0.0089	0.736
LOGBIO3_Scale	0.0023	0.0043	0.535	0.5927	-0.0062	0.0108	0.3695
LOGBIO2_Scale	-0.0016	0.0032	-0.4867	0.6265	-0.0079	0.0048	0.3374
LOGMoisture_1_Scale	0.0012	0.0027	0.4368	0.6622	-0.0042	0.0065	0.3155
LOGBIO4_Scale	-0.0006	0.0028	-0.2055	0.8372	-0.0062	0.005	0.3065
LOGBIO12_Scale	-0.001	0.0032	-0.3129	0.7544	-0.0072	0.0052	0.2978
Females	Estimate	Std. Error	z value	Pr(>|z|)	ci.lb	ci.ub	Importance
(Intercept)	1.5056	0.0053	282.488	0	1.4951	1.516	1
LOGBIO15_Scale	0.018	0.0057	3.1451	0.0017	0.0068	0.0292	0.9868
LOGDEM_1_Scale	-0.0132	0.0089	-1.4786	0.1392	-0.0306	0.0043	0.8154
LOGBIO3_Scale	0.003	0.0053	0.5698	0.5688	-0.0074	0.0135	0.4093
LOGBIO4_Scale	-0.0024	0.0049	-0.4831	0.629	-0.0119	0.0072	0.3817
LOGBIO2_Scale	-0.002	0.0039	-0.5256	0.5992	-0.0096	0.0056	0.3616
LOGBIO1_Scale	-0.0005	0.0038	-0.1348	0.8927	-0.0079	0.0069	0.3288
LOGMoisture_1_Scale	0.0014	0.0031	0.4618	0.6442	-0.0047	0.0075	0.3262
LOGBIO12_Scale	0.0002	0.0028	0.0787	0.9373	-0.0053	0.0057	0.3005
