# Supplementary material for: Ecological and evolutionary trends of body size in Pristimantis frogs, the world's most diverse vertebrate genus
Source: Sci Rep. 2022 Oct 27;12:18106. doi: 10.1038/s41598-022-22181-5 (PMC9613995; doi:10.1038/s41598-022-22181-5)
Supplement: Supplementary file 8 — Supplementary Table S7. [file 41598_2022_22181_MOESM8_ESM.xlsx]

## Sheet: Rates
Table S7. Evolution rates of body size for males and females for 257 species of Pristimantis. Each species has the associated phylogenetic clade, distribution ecoregions, and age (Ma) of the major phylogenetic clades.
Species	Evolution Rates SVL-Females	Evolution Rates SVL-Males	Clade	Ecoregion	Clade Age (Ma)
P. actites	9.51217	5.74892	G1	Northwestern Andes	19.872
P. afrox	12.446	7.91413	G1	Chocó	19.872
P. calcaratus	9.50679	5.1632	G1	Northwestern Andes	19.872
P. caryophyllaceus	9.7604	5.24558	G1	Central America	19.872
P. cerasinus	9.32934	5.19109	G1	Central America	19.872
P. cf_erythropleura_EAB_6873	9.31065	5.06152	G1	Northwestern Andes	19.872
P. cf_viejas_EAB_6850	9.35796	5.18462	G1	Northwestern Andes	19.872
P. chocoensis	11.5836	7.57139	G1	Chocó	19.872
P. cisnerosi	9.63304	5.36901	G1	Chocó	19.872
P. cremnobates	9.49941	5.16077	G1	Northwestern Andes	19.872
P. crenunguis	10.326	5.70108	G1	Northwestern Andes	19.872
P. cruentus	9.41267	5.1171	G1	Central America-Chocó	19.872
P. eriphus	10.0652	6.00306	G1	Northwestern Andes	19.872
P. fallax_AJC_5702	9.37286	5.562	G1	Colombian Eastern Andes	19.872
P. ferwerdai	9.75179	5.25413	G1	Northwestern Andes	19.872
P. kelephas	9.50104	5.16089	G1	Northwestern Andes	19.872
P. labiosus	9.72055	5.64487	G1	Chocó-Northwestern Andes	19.872
P. lanthanites	9.38853	5.53603	G1	Amazonia-Northwestern Andes	19.872
P. latidiscus	9.64614	5.05952	G1	Chocó-Northwestern Andes	19.872
P. museosus	9.33364	5.04037	G1	Central America-Chocó	19.872
P. orpacobates	9.57844	5.14632	G1	Northwestern Andes	19.872
P. paisa	9.40708	5.06922	G1	Northwestern Andes	19.872
P. prolatus	13.2531	8.86939	G1	Northwestern Andes	19.872
P. ridens	9.57551	5.18192	G1	Central America-Chocó	19.872
P. rubicundus	9.39537	5.48118	G1	Northwestern Andes	19.872
P. satagius	10.0677	5.28951	G1	Northwestern Andes	19.872
P. thectopternus	9.33728	5.72184	G1	Northwestern Andes	19.872
P. w-nigrum	9.43546	5.76867	G1	Northwestern Andes-Colombian Eastern Andes	19.872
P. albertus	8.50201	4.99785	G2a	Central Andes	18.532
P. aniptopalmatus	8.49614	5.01383	G2a	Central Andes	18.532
P. attenboroughi	8.49341	4.99289	G2a	Central Andes	18.532
P. bicantus	9.58605	5.39346	G2a	Northwestern Andes	18.532
P. bounides	8.51201	4.99845	G2a	Central Andes	18.532
P. briceni	9.32453	6.17048	G2a	Venezuelan Andes	18.532
P. caprifer	9.41658	5.55078	G2a	Chocó	18.532
P. conservatio	9.27789	5.3838	G2a	Venezuelan Andes	18.532
P. danae	9.62334	5.1071	G2a	Central Andes	18.532
P. ginesi	9.3105	5.46699	G2a	Venezuelan Andes	18.532
P. humboldti	8.50118	4.99856	G2a	Central Andes	18.532
P. lancinii	9.42276	6.17192	G2a	Venezuelan Andes	18.532
P. ornatus	8.4765	4.99593	G2a	Central Andes	18.532
P. paramerus	9.29438	5.49959	G2a	Venezuelan Andes	18.532
P. peruvianus	9.67943	5.11985	G2a	Amazonia-Northwestern Andes	18.532
P. pharangobates	8.61199	5.23127	G2a	Central Andes	18.532
P. pleurostriatus	9.14382	5.22045	G2a	Venezuelan Andes	18.532
P. puipui	8.54197	5.08657	G2a	Central Andes	18.532
P. reichlei	9.76301	5.24459	G2a	Amazonia-Central Andes	18.532
P. rhabdolaemus	8.87899	5.08136	G2a	Central Andes	18.532
P. sagittulus	8.6582	5.13209	G2a	Central Andes	18.532
P. toftae	8.80073	5.01443	G2a	Amazonia-Central Andes	18.532
P. vanadise	9.23883	5.45502	G2a	Venezuelan Andes	18.532
P. achatinus	9.85572	5.08782	G2b	Chocó-Northwestern Andes	15.917
P. ardilae_MCNUPH117	9.21258	5.37221	G2b	Colombian Eastern Andes	15.917
P. chiastonotus	9.24648	5.11789	G2b	Amazonia-Guiana Shield	15.917
P. citriogaster	9.47224	5.10538	G2b	Amazonia	15.917
P. condor	9.80731	5.14132	G2b	Central Andes-Northwestern Andes	15.917
P. conspicillatus	9.45978	5.22701	G2b	Amazonia	15.917
P. fenestratus	9.87638	5.24274	G2b	Amazonia	15.917
P. gaigei_AJC_4250	9.32032	5.18708	G2b	Colombian Eastern Andes	15.917
P. giorgii	9.15437	5.13124	G2b	Amazonia	15.917
P. gutturalis	9.13826	5.21847	G2b	Amazonia	15.917
P. koehleri	9.86931	5.30079	G2b	Amazonia-Central Andes	15.917
P. latro	9.35588	5.21823	G2b	Amazonia	15.917
P. lymani	10.8179	5.15856	G2b	Central Andes	15.917
P. malkini	9.37926	5.15216	G2b	Amazonia	15.917
P. moa	9.17404	5.19666	G2b	Amazonia	15.917
P. pictus	9.21625	5.12158	G2b	Amazonia	15.917
P. pluvian	9.4175	5.12863	G2b	Amazonia	15.917
P. rupicola	9.23587	5.3011	G2b	Atlantic Forest	15.917
P. samaipatae	9.15975	5.10722	G2b	Amazonia-Central Andes	15.917
P. skydmainos	9.47837	5.10288	G2b	Amazonia	15.917
P. terraebolivaris	9.30672	5.18231	G2b	Northern Sudamerican montane coastal	15.917
P. vilarsi	9.31331	5.91494	G2b	Amazonia-Guiana Shield	15.917
P. vinhai	9.33033	5.64959	G2b	Atlantic Forest	15.917
P. affinis_EAB_004	9.66733	5.35713	G2b	Colombian Eastern Andes	16.318
P. anolirex_MCNUPH66	19.1852	7.38695	G2b	Colombian Eastern Andes	16.318
P. bowara_MCNUPH160	9.53668	5.17525	G2b	Colombian Eastern Andes	16.318
P. carranguerorum_LSB_385	10.0712	5.40061	G2b	Colombian Eastern Andes	16.318
P. cf_batrachites_MCNUPH37	19.0225	6.67621	G2b	Colombian Eastern Andes	16.318
P. dorado	11.1893	5.22342	G2b	Colombian Eastern Andes	16.318
P. elegans_AJC_6999	9.52673	6.43132	G2b	Colombian Eastern Andes	16.318
P. euphronides	9.62644	5.11592	G2b	Northern Sudamerican montane coastal	16.318
P. lutitus_AJC_3490	9.43798	5.26484	G2b	Colombian Eastern Andes	16.318
P. lynchi	9.83153	5.42193	G2b	Colombian Eastern Andes	16.318
P. medemi_AJC_6956	9.5228	5.57428	G2b	Colombian Eastern Andes	16.318
P. merostictus	13.769	5.47925	G2b	Colombian Eastern Andes	16.318
P. nervicus	9.93025	5.57289	G2b	Colombian Eastern Andes	16.318
P. nicefori_MCNUPH48	9.53623	5.70323	G2b	Colombian Eastern Andes	16.318
P. savagei_LSB_383	9.45505	5.31684	G2b	Colombian Eastern Andes	16.318
P. shrevei	9.39755	5.13337	G2b	Northern Sudamerican montane coastal	16.318
P. sp1_MCNUPH439	13.7741	5.4819	G2b	Colombian Eastern Andes	16.318
P. sp2_MCNUPH584	19.1144	6.25687	G2b	Colombian Eastern Andes	16.318
P. sp3_MCNUPH54	18.7119	6.04399	G2b	Colombian Eastern Andes	16.318
P. sp4_MCNUPH443	18.1588	6.13252	G2b	Colombian Eastern Andes	16.318
P. sp5_MCNUPH30	18.8797	6.2541	G2b	Colombian Eastern Andes	16.318
P. sp8_MCNUPH525	9.51524	5.25345	G2b	Colombian Eastern Andes	16.318
P. sp9_MCNUPH42	19.1029	6.13236	G2b	Colombian Eastern Andes	16.318
P. urichi	7.83725	3.85934	G	Northern Sudamerican montane coastal
P. acatallelus	6.93321	3.20901	G3a	Northwestern Andes	16.684
P. angustilineatus	6.64639	3.16625	G3a	Northwestern Andes	16.684
P. boulengeri	6.86591	3.17563	G3a	Northwestern Andes	16.684
P. brevifrons	6.84116	3.2565	G3a	Northwestern Andes	16.684
P. buckleyi	7.6177	3.97277	G3a	Northwestern Andes	16.684
P. capitonis	6.67086	3.17591	G3a	Northwestern Andes	16.684
P. celator	6.60771	3.13969	G3a	Northwestern Andes	16.684
P. chloronotus	6.84822	3.35192	G3a	Northwestern Andes	16.684
P. curtipes	7.44006	3.25074	G3a	Northwestern Andes	16.684
P. devillei	7.43949	3.36521	G3a	Northwestern Andes	16.684
P. dorsopictus	6.83644	3.23341	G3a	Northwestern Andes	16.684
P. duellmani	7.5473	3.20804	G3a	Northwestern Andes	16.684
P. gentryi	7.46895	3.28395	G3a	Northwestern Andes	16.684
P. hectus	6.63066	3.3756	G3a	Northwestern Andes	16.684
P. jubatus	6.87032	3.16251	G3a	Northwestern Andes	16.684
P. lasalleorum	6.69161	3.22811	G3a	Northwestern Andes	16.684
P. leoni	6.7684	3.14168	G3a	Northwestern Andes	16.684
P. leopardus	6.59455	3.14635	G3a	Northwestern Andes	16.684
P. lividus	6.7495	3.57933	G3a	Northwestern Andes	16.684
P. maculosus	6.68778	3.22296	G3a	Northwestern Andes	16.684
P. mutabilis	6.60049	3.16499	G3a	Northwestern Andes	16.684
P. myersi_BCQ_829	6.9115	3.78906	G3a	Northwestern Andes-Colombian Eastern Andes	16.684
P. myops	6.69703	3.19965	G3a	Northwestern Andes	16.684
P. ocreatus	6.64972	3.25457	G3a	Northwestern Andes	16.684
P. parectatus	6.62913	3.13198	G3a	Northwestern Andes	16.684
P. peraticus	6.64251	3.19676	G3a	Northwestern Andes	16.684
P. pichincha	7.43429	3.29389	G3a	Northwestern Andes	16.684
P. pyrrhomerus	6.67032	3.1422	G3a	Northwestern Andes	16.684
P. quantus	6.79167	3.23094	G3a	Northwestern Andes	16.684
P. quinquagesimus	7.5003	3.22021	G3a	Northwestern Andes	16.684
P. scoloblepharus	6.5951	3.13367	G3a	Northwestern Andes	16.684
P. simoterus	6.86735	3.22384	G3a	Northwestern Andes	16.684
P. sobetes	7.80648	3.16991	G3a	Northwestern Andes	16.684
P. suetus	6.89584	3.25529	G3a	Northwestern Andes	16.684
P. supernatis	6.80276	3.37972	G3a	Northwestern Andes	16.684
P. surdus	8.07124	3.30698	G3a	Northwestern Andes	16.684
P. thymalopsoides	8.74517	3.22835	G3a	Northwestern Andes	16.684
P. thymelensis	6.74019	3.18303	G3a	Northwestern Andes	16.684
P. trepidotus	6.83556	3.19473	G3a	Northwestern Andes	16.684
P. urani	6.74024	3.27574	G3a	Northwestern Andes	16.684
P. uranobates	6.66322	3.13266	G3a	Northwestern Andes	16.684
P. verecundus	6.6895	3.15389	G3a	Northwestern Andes	16.684
P. vertebralis	7.41462	3.72199	G3a	Northwestern Andes	16.684
P. acerus	6.7851	3.22041	G3b	Northwestern Andes	14.807
P. acuminatus	6.45245	2.99742	G3b	Amazonia	14.807
P. appendiculatus	6.61815	3.3999	G3b	Northwestern Andes	14.807
P. bromeliaceus	6.42964	3.02817	G3b	Central Andes-Northwestern Andes	14.807
P. calcarulatus	7.24012	3.04517	G3b	Northwestern Andes	14.807
P. cedros	7.24012	3.04517	G3b	Northwestern Andes	14.807
P. crucifer	6.49384	3.32481	G3b	Northwestern Andes	14.807
P. ecuadorensis	6.45678	3.08379	G3b	Northwestern Andes	14.807
P. eremitus	6.87041	3.128	G3b	Northwestern Andes	14.807
P. galdi	6.66292	3.06593	G3b	Central Andes-Northwestern Andes	14.807
P. glandulosus	7.10691	3.06541	G3b	Northwestern Andes	14.807
P. inusitatus	7.54087	3.14433	G3b	Northwestern Andes	14.807
P. jaguensis	6.63808	3.03291	G3b	Northwestern Andes	14.807
P. mendax	6.42964	3.02817	G3b	Central Andes	14.807
P. mindo	6.74125	3.09718	G3b	Northwestern Andes	14.807
P. moro	6.83407	3.21729	G3b	Central America-Northwestern Andes	14.807
P. nyctophylax	6.69565	3.13097	G3b	Northwestern Andes	14.807
P. omeviridis	6.45509	2.99742	G3b	Amazonia	14.807
P. orcesi	6.64054	3.02022	G3b	Northwestern Andes	14.807
P. ornatissimus	6.46257	3.00895	G3b	Northwestern Andes	14.807
P. pluvialis	6.75557	3.10775	G3b	Central Andes	14.807
P. pycnodermis	6.62139	3.36796	G3b	Northwestern Andes	14.807
P. schultei	6.69993	3.10453	G3b	Central Andes	14.807
P. subsigillatus	6.69328	3.19197	G3b	Northwestern Andes	14.807
P. zeuctotylus	6.62748	3.04777	G3b	Amazonia-Guiana Shield	14.807
P. melanogaster	6.47692	3.31749	G3b	Central Andes	14.807
P. quaquaversus	6.49557	3.13788	G3b	Amazonia-Central Andes	14.807
P. rhodoplichus	6.5735	3.36115	G3b	Central Andes	14.807
P. sternothylax	6.48451	3.06594	G3b	Central Andes	14.807
P. wiensi	6.41935	3.16402	G3b	Central Andes	14.807
P. atillo	6.29846	3.00339	G3b	Northwestern Andes	14.807
P. atratus	6.4165	3.08529	G3b	Central Andes	14.807
P. cryophilius	7.35721	3.38625	G3b	Northwestern Andes	14.807
P. cryptomelas	6.38144	3.05632	G3b	Central Andes	14.807
P. gagliardoi	6.35374	3.10538	G3b	Northwestern Andes	14.807
P. gloria	6.30371	3.34059	G3b	Northwestern Andes	14.807
P. hampatusami	6.2911	3.00025	G3b	Northwestern Andes	14.807
P. jimenezi	6.44916	2.99921	G3b	Northwestern Andes	14.807
P. lutzae	6.31336	3.01043	G3b	Northwestern Andes	14.807
P. mallii	6.532	3.03532	G3b	Northwestern Andes	14.807
P. miktos	6.54374	3.01314	G3b	Amazonia	14.807
P. multicolor	6.36595	3.00025	G3b	Central Andes	14.807
P. muscosus	6.50324	3.01638	G3b	Central Andes	14.807
P. nangaritza	6.4143	3.04625	G3b	Central Andes	14.807
P. phoxocephalus	6.41334	3.08799	G3b	Northwestern Andes	14.807
P. prometeii	6.2911	3.00025	G3b	Northwestern Andes	14.807
P. riveti	6.30371	3.3125	G3b	Northwestern Andes	14.807
P. simonsii	6.39423	3.02399	G3b	Central Andes	14.807
P. spinosus	6.66845	3.08405	G3b	Northwestern Andes	14.807
P. tinguichaca	6.3609	3.02096	G3b	Northwestern Andes	14.807
P. torresi	6.41429	3.11191	G3b	Central Andes	14.807
P. totoroi	6.33574	3.10388	G3b	Northwestern Andes	14.807
P. verrucolatus	7.26473	3.55773	G3b	Northwestern Andes	14.807
P. versicolor	6.31138	3.00292	G3b	Central Andes-Northwestern Andes	14.807
P. abakapa	6.38901	3.10782	G3b	Guiana Shield	14.807
P. achuar	6.30969	3.09324	G3b	Amazonia	14.807
P. altae	6.27322	3.05781	G3b	Central America	14.807
P. altamazonicus	6.43202	3.06722	G3b	Amazonia	14.807
P. altamnis	6.27803	3.04748	G3b	Amazonia	14.807
P. andinognomus	6.43212	3.03905	G3b	Central Andes	14.807
P. antisuyu	6.30464	3.00409	G3b	Central Andes	14.807
P. ardalonychus	6.41717	3.0438	G3b	Central Andes	14.807
P. aureoventris	6.36855	3.00418	G3b	Guiana Shield	14.807
P. bambu	6.52435	3.00555	G3b	Northwestern Andes	14.807
P. bicolor_AJC_7012	6.49254	3.10292	G3b	Colombian Eastern Andes	14.807
P. brevicrus	6.34889	3.18575	G3b	Amazonia	14.807
P. buenaventura	6.35266	3.05697	G3b	Northwestern Andes	14.807
P. cajamarcensis	6.39764	3.07963	G3b	Central Andes-Northwestern Andes	14.807
P. cajanuma	6.28731	3.00897	G3b	Central Andes	14.807
P. carvalhoi	6.33126	3.06644	G3b	Amazonia	14.807
P. ceuthospilus	6.48057	3.1572	G3b	Central Andes	14.807
P. cf_bogotensis_AJC_6977	6.3787	3.28324	G3b	Colombian Eastern Andes	14.807
P. chalceus	6.49418	3.05796	G3b	Chocó-Northwestern Andes	14.807
P. croceoinguinis	6.7783	3.08384	G3b	Amazonia	14.807
P. cruciocularis	6.33914	3.02408	G3b	Central Andes	14.807
P. diadematus	6.81174	3.12745	G3b	Amazonia	14.807
P. erythroinguinis	6.55789	3.02976	G3b	Central Andes	14.807
P. flavobracatus	6.45125	3.02408	G3b	Central Andes	14.807
P. frater_AJC_6960	6.34367	3.08831	G3b	Colombian Eastern Andes	14.807
P. gryllus	6.33065	3.00311	G3b	Colombian Eastern Andes-Venezuelan Andes	14.807
P. inguinalis	6.41825	3.00418	G3b	Amazonia-Guiana Shield	14.807
P. juanchoi	6.54914	3.06845	G3b	Northwestern Andes	14.807
P. kichwarum	6.39308	3.17307	G3b	Amazonia	14.807
P. librarius	6.40626	3.04267	G3b	Amazonia	14.807
P. lirellus	6.47437	3.23337	G3b	Central Andes	14.807
P. luscombei	6.35871	3.09324	G3b	Amazonia	14.807
P. luteolateralis	6.41741	2.99763	G3b	Northwestern Andes	14.807
P. marmoratus	6.29696	3.10581	G3b	Amazonia-Guiana Shield	14.807
P. martiae	6.52475	3.01616	G3b	Amazonia-Northwestern Andes	14.807
P. matidiktyo	6.57759	3.09166	G3b	Amazonia	14.807
P. mazar	6.33807	2.99715	G3b	Northwestern Andes	14.807
P. minutulus	6.61829	3.04372	G3b	Central Andes	14.807
P. miyatai_AJC_3473	6.53701	3.04777	G3b	Colombian Eastern Andes	14.807
P. muranunka	6.33157	3.3288	G3b	Central Andes	14.807
P. nietoi	6.38997	3.07526	G3b	Chocó	14.807
P. ockendeni	6.46649	3.02245	G3b	Amazonia	14.807
P. orestes	6.29521	3.15279	G3b	Northwestern Andes	14.807
P. palmeri	6.34786	3.20565	G3b	Northwestern Andes	14.807
P. pardalis	6.30776	3.02367	G3b	Central America	14.807
P. parvillus	6.34143	3.01242	G3b	Chocó-Northwestern Andes	14.807
P. pirrensis	6.39104	3.01787	G3b	Chocó	14.807
P. platydactylus	6.35971	3.06	G3b	Central Andes	14.807
P. ptochus	6.46801	3.13001	G3b	Northwestern Andes	14.807
P. quintanai	6.29788	3.01026	G3b	Northwestern Andes	14.807
P. saltissimus	6.29696	3.16452	G3b	Guiana Shield	14.807
P. saturninoi	6.28288	3.0682	G3b	Northwestern Andes	14.807
P. simonbolivari	6.34521	3.08824	G3b	Northwestern Andes	14.807
P. taeniatus_EAB_6866	6.39773	3.07431	G3b	Northwestern Andes-Colombian Eastern Andes	14.807
P. tiktik	6.31372	3.23787	G3b	Central Andes	14.807
P. unistrigatus_BCQ_991	6.43894	2.99722	G3b	Northwestern Andes	14.807
P. ventrimarmoratus	6.65771	3.0436	G3b	Amazonia-Central Andes	14.807
P. walkeri	6.34496	3.02769	G3b	Chocó-Northwestern Andes	14.807
P. yantzaza	6.3474	3.04206	G3b	Central Andes	14.807
P. yukpa_MCNUPH29	6.54273	3.09423	G3b	Colombian Eastern Andes	14.807
P. yuruaniensis	6.45434	3.00418	G3b	Guiana Shield	14.807
P. zophus	6.32482	2.99682	G3b	Northwestern Andes	14.807
